# Supplementary material for: Poly[[μ-aqua-tetraaquabis(μ-2-hydroxy-4-oxocyclobut-1-ene-1,3-diolato)strontium] hemihydrate]
Source: Acta Crystallogr Sect E Struct Rep Online. 2011 Jul 23;67(Pt 8):m1130–1. doi: 10.1107/S1600536811028704 (PMC3212191; doi:10.1107/S1600536811028704)
Supplement: Supplementary file 1 [file e-67-m1130-sup1.cif]

##############################################################################
#                                                                            #
# This CIF contains the data in a paper accepted for publication in          #
# Acta Crystallographica Section E. It conforms to the requirements of       #
# Notes for Authors for Acta Crystallographica Section E, and has been       #
# peer reviewed under the auspices of the IUCr Commission on Journals.       #
#                                                                            #
# Full details of the Crystallographic Information File format               #
# are given in the paper "The Crystallographic Information File (CIF):       #
# a New Standard Archive File for Crystallography" by S. R. Hall, F. H.      #
# Allen and I. D. Brown [Acta Cryst. (1991), A47, 655-685].                  #
#                                                                            #
# The current version of the core CIF dictionary is obtainable from          #
# ftp://ftp.iucr.org/pub/cif_core.dic.                                       #
#                                                                            #
# Software is freely available for graphical display of the structure(s)     #
# in this CIF. For information consult the CIF software page                 #
# http://www.iucr.org/resources/cif/software.                                #
#                                                                            #
# This file may be used for bona fide research purposes within the           #
# scientific community so long as proper attribution is given to the journal # 
# article from which it was obtained.                                        #
#                                                                            #
##############################################################################
data_global
_audit_creation_method     'WinGX routine-INITIALISE'
_journal_date_recd_electronic     2011-06-30
_journal_date_accepted     2011-07-17
_journal_name_full     'Acta Crystallographica, Section E'
_journal_year     2011
_journal_volume     67
_journal_issue      8
_journal_page_first     m1130
_journal_page_last     m1131
_journal_paper_category     QM
_journal_coeditor_code     HB5939
_publ_contact_author_name     'Sofiane, Bouacida '
_publ_contact_author_address
;
Unit\'e de recherche de CHimie de l'Environnement
et Mol\'eculaire Structurale,
CHEMS, Universit\'e Mentouri-Constantine
25000 Algeria.
;
_publ_contact_author_email     Bouacida_Sofiane@yahoo.fr
_publ_contact_author_fax     '00 (213) 31 81 88 16'
_publ_contact_author_phone     '00 (213) 774 45 27 14'
_publ_section_title
;\
Poly[[\m-aqua-tetraaquabis(\m-2-hydroxy-4-oxocyclobut-1-ene-1,3-\
diolato)strontium] hemihydrate]
;
loop_
    _publ_author_name
    _publ_author_address
    'Amira Bouhali'
;
Unit\'e de Recherche de Chimie de l'Environnement et Mol\'eculaire Structurale,
CHEMS, Universit\'e Mentouri--Constantine
25000 Algeria
;
    'Chahrazed Trifa'
;
Unit\'e de Recherche de Chimie de l'Environnement et Mol\'eculaire Structurale,
CHEMS, Universit\'e Mentouri--Constantine
25000 Algeria
;
    'Sofiane Bouacida'
;
Unit\'e de Recherche de Chimie de l'Environnement et Mol\'eculaire Structurale,
CHEMS, Universit\'e Mentouri--Constantine
25000 Algeria
;
    'Chaouki Boudaren'
;
Unit\'e de Recherche de Chimie de l'Environnement et Mol\'eculaire Structurale,
CHEMS, Universit\'e Mentouri--Constantine
25000 Algeria
;
    'Thierry Bataille'
;
Sciences Chimiques de Rennes,
UMR 6226 CNRS - Universit\'e de Rennes 1,
Avenue du G\'en\'eral Leclerc, 35042 Rennes cedex, France
;
data_I
_chemical_name_systematic
;
Poly[[\m-aqua-tetraaquabis(\m-2-hydroxy-4-oxocyclobut-1-ene-
1,3-diolato)strontium] hemihydrate]
;
_chemical_formula_moiety     'C8 H12 O13 Sr, 0.5(H2 O)'
_chemical_formula_sum     'C8 H13 O13.5 Sr'
_chemical_formula_iupac     '[Sr (C4 H O4)2 (H2 O)5] , 0.5H2 O'
_chemical_formula_weight     412.81
_symmetry_cell_setting     monoclinic
_symmetry_space_group_name_H-M     'C 2/c'
_symmetry_space_group_name_Hall     '-C 2yc'
loop_
    _symmetry_equiv_pos_site_id
    _symmetry_equiv_pos_as_xyz
    1 x,y,z
    2 -x,y,1/2-z
    3 -x,-y,-z
    4 x,-y,1/2+z
    5 1/2+x,1/2+y,z
    6 1/2-x,1/2+y,1/2-z
    7 1/2-x,1/2-y,-z
    8 1/2+x,1/2-y,1/2+z
_cell_length_a     24.885(3)
_cell_length_b     8.8026(9)
_cell_length_c     13.8918(17)
_cell_angle_alpha     90
_cell_angle_beta     119.609(4)
_cell_angle_gamma     90
_cell_volume     2645.7(5)
_cell_formula_units_Z     8
_cell_measurement_reflns_used     3634
_cell_measurement_theta_min     2.5
_cell_measurement_theta_max     27.47
_cell_measurement_temperature     150(2)
_exptl_crystal_description     slab
_exptl_crystal_colour     colourless
_exptl_crystal_size_max     0.57
_exptl_crystal_size_mid     0.27
_exptl_crystal_size_min     0.10
_exptl_crystal_density_diffrn     2.073
_exptl_crystal_density_method     'not measured'
_exptl_crystal_F_000     1656
_exptl_absorpt_coefficient_mu     4.154
_exptl_absorpt_correction_type     multi-scan
_exptl_absorpt_process_details     'SADABS (Bruker, 2006)'
_exptl_absorpt_correction_T_min     0.365
_exptl_absorpt_correction_T_max     0.660
_exptl_special_details     ?
_diffrn_ambient_temperature     150(2)
_diffrn_radiation_type     MoK\a
_diffrn_radiation_wavelength     0.71073
_diffrn_radiation_monochromator     graphite
_diffrn_measurement_device_type     'Bruker APEXII'
_diffrn_measurement_method     'CCD rotation images, thin slices'
_diffrn_reflns_number     9165
_diffrn_reflns_av_R_equivalents     0.0373
_diffrn_reflns_theta_min     2.74
_diffrn_reflns_theta_max     27.5
_diffrn_reflns_theta_full     27.5
_diffrn_measured_fraction_theta_max     0.988
_diffrn_measured_fraction_theta_full     0.988
_diffrn_reflns_limit_h_min     -32
_diffrn_reflns_limit_h_max     32
_diffrn_reflns_limit_k_min     -8
_diffrn_reflns_limit_k_max     11
_diffrn_reflns_limit_l_min     -17
_diffrn_reflns_limit_l_max     18
_refine_special_details
;
Refinement of <i>F</i>^2^ against ALL reflections. The weighted <i>R</i>-factor
<i>wR</i> and goodness of fit <i>S</i> are based on <i>F</i>^2^, conventional
<i>R</i>-factors <i>R</i> are based on <i>F</i>, with <i>F</i> set to zero for
negative <i>F</i>^2^. The threshold expression of <i>F</i>^2^ >
\s(<i>F</i>^2^) is used only for calculating <i>R</i>-factors(gt) <i>etc</i>.
and is not relevant to the choice of reflections for refinement.
<i>R</i>-factors based on <i>F</i>^2^ are statistically about twice as large
as those based on <i>F</i>, and <i>R</i>- factors based on ALL data will be
even larger.
;
_reflns_number_total     3006
_reflns_number_gt     2243
_reflns_threshold_expression     I>2\s(I)
_refine_ls_structure_factor_coef     Fsqd
_refine_ls_matrix_type     full
_refine_ls_R_factor_all     0.0439
_refine_ls_R_factor_gt     0.0278
_refine_ls_wR_factor_gt     0.0617
_refine_ls_wR_factor_ref     0.0676
_refine_ls_goodness_of_fit_ref     1.031
_refine_ls_restrained_S_all     1.034
_refine_ls_number_reflns     3006
_refine_ls_number_parameters     239
_refine_ls_number_restraints     2
_refine_ls_hydrogen_treatment     mixed
_refine_ls_weighting_scheme     calc
_refine_ls_weighting_details
         'calc w=1/[\s^2^(Fo^2^)+(0.0273P)^2^+1.5645P] where P=(Fo^2^+2Fc^2^)/3'
_atom_sites_solution_hydrogens     geom
_atom_sites_solution_primary     direct
_atom_sites_solution_secondary     difmap
_refine_ls_shift/su_max     0.001
_refine_ls_shift/su_mean     0
_refine_diff_density_max     0.415
_refine_diff_density_min     -0.509
_refine_ls_extinction_method     none
loop_
    _atom_type_symbol
    _atom_type_description
    _atom_type_scat_dispersion_real
    _atom_type_scat_dispersion_imag
    _atom_type_scat_source
    C C 0.0033 0.0016 'International Tables Vol C Tables 4.2.6.8 and 6.1.1.4'
    H H 0 0 'International Tables Vol C Tables 4.2.6.8 and 6.1.1.4'
    O O 0.0106 0.006 'International Tables Vol C Tables 4.2.6.8 and 6.1.1.4'
    Sr Sr -1.5307 3.2498 'International Tables Vol C Tables 4.2.6.8 and 6.1.1.4'
_computing_data_collection     'APEXII (Bruker, 2006)'
_computing_cell_refinement     'SAINT (Bruker, 2006)'
_computing_data_reduction     'SAINT (Bruker, 2006)'
_computing_structure_solution     'SIR2002 (Burla <i>et al.</i>, 2003)'
_computing_structure_refinement     'SHELXL97 (Sheldrick, 2008)'
_computing_molecular_graphics
             'ORTEP-3 (Farrugia, 1997) and DIAMOND (Brandenburg & Berndt, 2001)'
_computing_publication_material
                                   'WinGX publication routines (Farrugia, 1999)'
loop_
    _atom_site_type_symbol
    _atom_site_label
    _atom_site_fract_x
    _atom_site_fract_y
    _atom_site_fract_z
    _atom_site_U_iso_or_equiv
    _atom_site_adp_type
    _atom_site_calc_flag
    _atom_site_refinement_flags
    _atom_site_occupancy
    _atom_site_symmetry_multiplicity
    _atom_site_disorder_assembly
    _atom_site_disorder_group
    Sr Sr1 0.911042(8) 0.99774(2) 0.338611(16) 0.00988(8) Uani d . 1 1 . .
    O O1 0.83711(7) 1.00426(19) 0.42892(15) 0.0142(3) Uani d . 1 1 . .
    O O2 0.98788(9) 0.7809(2) 0.35213(18) 0.0294(5) Uani d . 1 1 . .
    O O3 1.02876(8) 1.0958(2) 0.44716(15) 0.0192(4) Uani d . 1 1 . .
    O O4 0.92432(9) 1.2071(3) 0.21578(19) 0.0426(7) Uani d . 1 1 . .
    O O5 0.88485(10) 0.8965(3) 0.14660(16) 0.0272(5) Uani d . 1 1 . .
    O O6 0.80135(7) 1.10726(17) 0.20264(13) 0.0145(4) Uani d . 1 1 . .
    O O7 0.68196(8) 1.24431(17) -0.01295(14) 0.0167(4) Uani d . 1 1 . .
    O O8 0.63364(7) 0.90554(19) -0.10260(15) 0.0236(4) Uani d . 1 1 . .
    O O9 0.74969(7) 0.76209(17) 0.11403(15) 0.0170(4) Uani d . 1 1 . .
    H H9 0.7835 0.763 0.1706 0.025 Uiso calc R 1 1 . .
    O O11 0.80095(7) 0.40021(18) 0.20800(14) 0.0166(4) Uani d . 1 1 . .
    H H11 0.8005 0.3073 0.2116 0.025 Uiso calc R 1 1 . .
    O O12 0.84872(7) 0.73793(16) 0.29979(14) 0.0144(4) Uani d . 1 1 . .
    O O13 0.95937(8) 0.5984(2) 0.52759(16) 0.0318(5) Uani d . 1 1 . .
    O O14 0.91536(7) 0.25641(17) 0.43112(15) 0.0207(4) Uani d . 1 1 . .
    C C6 0.75625(10) 1.0501(3) 0.1175(2) 0.0114(5) Uani d . 1 1 . .
    C C7 0.70216(10) 1.1153(3) 0.0187(2) 0.0130(5) Uani d . 1 1 . .
    C C8 0.67972(11) 0.9580(3) -0.0218(2) 0.0159(5) Uani d . 1 1 . .
    C C9 0.73365(10) 0.9012(3) 0.0776(2) 0.0126(5) Uani d . 1 1 . .
    C C11 0.84871(10) 0.4537(3) 0.2975(2) 0.0135(5) Uani d . 1 1 . .
    C C12 0.86769(10) 0.6055(3) 0.3350(2) 0.0130(5) Uani d . 1 1 . .
    C C13 0.91914(11) 0.5446(3) 0.4401(2) 0.0206(6) Uani d . 1 1 . .
    C C14 0.89846(10) 0.3877(3) 0.3960(2) 0.0165(5) Uani d . 1 1 . .
    O O1W 1 1.4700(3) 0.25 0.0446(9) Uani d SD 1 2 . .
    H H1B 0.8227(16) 0.926(4) 0.432(3) 0.05 Uiso d . 1 1 . .
    H H1A 0.8113(17) 1.062(4) 0.401(3) 0.05 Uiso d . 1 1 . .
    H H5B 0.8812(15) 0.796(4) 0.134(3) 0.05 Uiso d . 1 1 . .
    H H2A 1.0251(15) 0.776(4) 0.417(3) 0.05 Uiso d . 1 1 . .
    H H5A 0.8711(17) 0.934(5) 0.094(3) 0.05 Uiso d . 1 1 . .
    H H3B 1.0439(16) 1.072(4) 0.414(3) 0.05 Uiso d . 1 1 . .
    H H3A 1.0298(15) 1.201(4) 0.453(3) 0.05 Uiso d . 1 1 . .
    H H2B 0.9798(16) 0.719(4) 0.316(3) 0.05 Uiso d . 1 1 . .
    H H4A 0.8953(17) 1.219(4) 0.158(3) 0.05 Uiso d . 1 1 . .
    H H4B 0.9498(16) 1.284(4) 0.241(3) 0.05 Uiso d . 1 1 . .
    H H1W 1.0225(13) 1.513(3) 0.3020(13) 0.05 Uiso d D 1 1 . .
loop_
    _atom_site_aniso_label
    _atom_site_aniso_U_11
    _atom_site_aniso_U_22
    _atom_site_aniso_U_33
    _atom_site_aniso_U_12
    _atom_site_aniso_U_13
    _atom_site_aniso_U_23
    Sr1 0.00824(11) 0.00952(13) 0.00876(12) 0.00008(8) 0.00180(8) 0.00180(9)
    O1 0.0145(8) 0.0109(9) 0.0172(9) 0.0003(7) 0.0078(7) 0.0015(8)
    O2 0.0159(9) 0.0414(13) 0.0193(11) 0.0073(9) -0.0001(8) -0.0139(9)
    O3 0.0145(8) 0.0236(10) 0.0162(10) -0.0018(8) 0.0050(7) 0.0060(8)
    O4 0.0184(10) 0.0565(15) 0.0300(13) -0.0138(10) -0.0057(9) 0.0294(12)
    O5 0.0345(11) 0.0293(11) 0.0111(10) 0.0049(9) 0.0062(9) -0.0023(9)
    O6 0.0125(7) 0.0102(8) 0.0112(9) -0.0020(6) -0.0015(7) -0.0015(7)
    O7 0.0195(9) 0.0117(9) 0.0123(9) 0.0056(7) 0.0028(7) 0.0001(7)
    O8 0.0161(8) 0.0192(9) 0.0174(10) 0.0049(7) -0.0056(8) -0.0093(8)
    O9 0.0125(8) 0.0095(8) 0.0179(10) -0.0005(6) -0.0008(7) 0.0016(7)
    O11 0.0128(8) 0.0093(8) 0.0157(9) -0.0018(7) -0.0020(7) -0.0020(7)
    O12 0.0158(8) 0.0052(8) 0.0142(9) 0.0025(6) 0.0014(7) 0.0023(7)
    O13 0.0286(10) 0.0163(9) 0.0199(11) -0.0104(8) -0.0113(8) 0.0048(8)
    O14 0.0169(9) 0.0069(8) 0.0245(11) 0.0008(6) -0.0003(8) 0.0040(7)
    C6 0.0097(10) 0.0124(11) 0.0106(12) 0.0029(8) 0.0038(9) -0.0007(9)
    C7 0.0131(11) 0.0132(12) 0.0098(12) 0.0042(9) 0.0035(10) -0.0006(10)
    C8 0.0156(11) 0.0136(12) 0.0135(13) 0.0038(9) 0.0033(10) -0.0036(10)
    C9 0.0106(10) 0.0093(11) 0.0146(12) 0.0011(9) 0.0038(10) -0.0018(10)
    C11 0.0110(10) 0.0085(10) 0.0152(13) 0.0003(8) 0.0021(10) 0.0000(10)
    C12 0.0132(11) 0.0071(11) 0.0142(13) -0.0013(9) 0.0034(10) -0.0020(10)
    C13 0.0178(12) 0.0104(11) 0.0209(15) -0.0033(9) -0.0001(11) 0.0031(10)
    C14 0.0121(11) 0.0102(11) 0.0185(14) -0.0014(9) 0.0008(10) 0.0016(11)
    O1W 0.095(3) 0.0180(16) 0.0227(17) 0 0.031(2) 0
_geom_special_details
;
Bond distances, angles <i>etc</i>. have been calculated using the rounded
fractional coordinates. All su's are estimated from the variances of the
(full) variance-covariance matrix. The cell e.s.d.'s are taken into account in
the estimation of distances, angles and torsion angles
;
loop_
    _geom_bond_atom_site_label_1
    _geom_bond_atom_site_label_2
    _geom_bond_site_symmetry_1
    _geom_bond_site_symmetry_2
    _geom_bond_distance
    _geom_bond_publ_flag
    Sr1 O1 . . 2.691(2) y
    Sr1 O2 . . 2.642(2) y
    Sr1 O3 . . 2.690(2) y
    Sr1 O4 . . 2.641(3) y
    Sr1 O5 . . 2.572(2) y
    Sr1 O6 . . 2.6179(18) y
    Sr1 O12 . . 2.6646(16) y
    Sr1 O14 . 1_565 2.5906(16) y
    Sr1 O3 . 3_776 2.7154(19) y
    O6 C6 . . 1.265(3) no
    O7 C7 . . 1.232(3) no
    O8 C8 . . 1.231(3) no
    O9 C9 . . 1.310(3) no
    O11 C11 . . 1.311(3) no
    O12 C12 . . 1.262(3) no
    O13 C13 . . 1.225(3) no
    O14 C14 . . 1.244(3) no
    O1 H1A . . 0.76(4) no
    O1 H1B . . 0.79(4) no
    O2 H2A . . 0.92(4) no
    O2 H2B . . 0.70(4) no
    O3 H3B . . 0.76(4) no
    O3 H3A . . 0.93(4) no
    O4 H4B . . 0.87(4) no
    O4 H4A . . 0.78(4) no
    O5 H5A . . 0.72(4) no
    O5 H5B . . 0.90(4) no
    O9 H9 . . 0.8200 no
    O11 H11 . . 0.8200 no
    O1W H1W . . 0.76(2) no
    O1W H1W . 2_755 0.76(2) no
    C6 C7 . . 1.483(4) no
    C6 C9 . . 1.426(4) no
    C7 C8 . . 1.495(4) no
    C8 C9 . . 1.458(4) no
    C11 C14 . . 1.438(4) no
    C11 C12 . . 1.427(4) no
    C12 C13 . . 1.487(4) no
    C13 C14 . . 1.495(4) no
loop_
    _geom_angle_atom_site_label_1
    _geom_angle_atom_site_label_2
    _geom_angle_atom_site_label_3
    _geom_angle_site_symmetry_1
    _geom_angle_site_symmetry_2
    _geom_angle_site_symmetry_3
    _geom_angle
    _geom_angle_publ_flag
    O1 Sr1 O2 . . . 128.30(6) no
    O1 Sr1 O3 . . . 122.53(6) no
    O1 Sr1 O4 . . . 128.24(7) no
    O1 Sr1 O5 . . . 127.55(7) no
    O1 Sr1 O6 . . . 67.62(6) no
    O1 Sr1 O12 . . . 69.46(5) no
    O1 Sr1 O14 . . 1_565 67.69(6) no
    O1 Sr1 O3 . . 3_776 68.26(6) no
    O2 Sr1 O3 . . . 69.05(6) no
    O2 Sr1 O4 . . . 103.47(8) no
    O2 Sr1 O5 . . . 68.10(7) no
    O2 Sr1 O6 . . . 141.02(6) no
    O2 Sr1 O12 . . . 73.90(6) no
    O2 Sr1 O14 . . 1_565 138.47(6) no
    O2 Sr1 O3 . . 3_776 73.44(6) no
    O3 Sr1 O4 . . . 71.88(7) no
    O3 Sr1 O5 . . . 109.90(7) no
    O3 Sr1 O6 . . . 138.14(5) no
    O3 Sr1 O12 . . . 138.82(5) no
    O3 Sr1 O14 . . 1_565 70.92(6) no
    O3 Sr1 O3 . . 3_776 67.95(6) no
    O4 Sr1 O5 . . . 67.68(8) no
    O4 Sr1 O6 . . . 72.28(7) no
    O4 Sr1 O12 . . . 135.59(6) no
    O4 Sr1 O14 . . 1_565 73.70(7) no
    O3 Sr1 O4 3_776 . . 137.93(7) no
    O5 Sr1 O6 . . . 74.91(7) no
    O5 Sr1 O12 . . . 70.66(7) no
    O5 Sr1 O14 . . 1_565 138.26(7) no
    O3 Sr1 O5 3_776 . . 138.71(7) no
    O6 Sr1 O12 . . . 82.82(5) no
    O6 Sr1 O14 . . 1_565 78.88(5) no
    O3 Sr1 O6 3_776 . . 135.76(6) no
    O12 Sr1 O14 . . 1_565 137.07(6) no
    O3 Sr1 O12 3_776 . . 84.97(5) no
    O3 Sr1 O14 3_776 . 1_565 81.82(5) no
    Sr1 O3 Sr1 . . 3_776 112.05(7) no
    Sr1 O6 C6 . . . 130.94(16) no
    Sr1 O12 C12 . . . 130.20(17) no
    Sr1 O14 C14 1_545 . . 134.33(16) no
    Sr1 O1 H1B . . . 116(3) no
    H1A O1 H1B . . . 109(4) no
    Sr1 O1 H1A . . . 112(3) no
    H2A O2 H2B . . . 117(4) no
    Sr1 O2 H2A . . . 117(2) no
    Sr1 O2 H2B . . . 125(3) no
    H3A O3 H3B . . . 109(4) no
    Sr1 O3 H3B . . . 108(3) no
    Sr1 O3 H3A . . . 110(3) no
    Sr1 O3 H3A 3_776 . . 103(2) no
    Sr1 O3 H3B 3_776 . . 114(3) no
    Sr1 O4 H4A . . . 115(3) no
    Sr1 O4 H4B . . . 125(2) no
    H4A O4 H4B . . . 115(4) no
    Sr1 O5 H5A . . . 130(3) no
    Sr1 O5 H5B . . . 120(2) no
    H5A O5 H5B . . . 108(4) no
    C9 O9 H9 . . . 109.00 no
    C11 O11 H11 . . . 109.00 no
    H1W O1W H1W . . 2_755 120(3) no
    O6 C6 C7 . . . 133.8(2) no
    O6 C6 C9 . . . 136.6(2) no
    C7 C6 C9 . . . 89.6(2) no
    O7 C7 C6 . . . 135.3(2) no
    C6 C7 C8 . . . 89.4(2) no
    O7 C7 C8 . . . 135.1(2) no
    O8 C8 C7 . . . 134.2(2) no
    O8 C8 C9 . . . 137.9(2) no
    C7 C8 C9 . . . 87.9(2) no
    C6 C9 C8 . . . 93.1(2) no
    O9 C9 C6 . . . 136.3(2) no
    O9 C9 C8 . . . 130.4(2) no
    C12 C11 C14 . . . 93.3(2) no
    O11 C11 C12 . . . 131.6(2) no
    O11 C11 C14 . . . 135.1(2) no
    O12 C12 C13 . . . 133.6(2) no
    O12 C12 C11 . . . 136.9(2) no
    C11 C12 C13 . . . 89.4(2) no
    O13 C13 C12 . . . 136.0(2) no
    O13 C13 C14 . . . 135.3(2) no
    C12 C13 C14 . . . 88.6(2) no
    O14 C14 C13 . . . 135.7(2) no
    C11 C14 C13 . . . 88.7(2) no
    O14 C14 C11 . . . 135.5(2) no
loop_
    _geom_torsion_atom_site_label_1
    _geom_torsion_atom_site_label_2
    _geom_torsion_atom_site_label_3
    _geom_torsion_atom_site_label_4
    _geom_torsion_site_symmetry_1
    _geom_torsion_site_symmetry_2
    _geom_torsion_site_symmetry_3
    _geom_torsion_site_symmetry_4
    _geom_torsion
    _geom_torsion_publ_flag
    O1 Sr1 O3 Sr1 . . . 3_776 42.91(9) no
    O2 Sr1 O3 Sr1 . . . 3_776 -79.97(8) no
    O4 Sr1 O3 Sr1 . . . 3_776 167.22(9) no
    O5 Sr1 O3 Sr1 . . . 3_776 -135.69(8) no
    O6 Sr1 O3 Sr1 . . . 3_776 134.93(7) no
    O12 Sr1 O3 Sr1 . . . 3_776 -52.65(11) no
    O14 Sr1 O3 Sr1 1_565 . . 3_776 88.72(7) no
    O3 Sr1 O3 Sr1 3_776 . . 3_776 0.00(6) no
    O1 Sr1 O6 C6 . . . . -106.5(2) no
    O2 Sr1 O6 C6 . . . . 17.3(3) no
    O3 Sr1 O6 C6 . . . . 139.1(2) no
    O4 Sr1 O6 C6 . . . . 106.9(2) no
    O5 Sr1 O6 C6 . . . . 36.0(2) no
    O12 Sr1 O6 C6 . . . . -35.8(2) no
    O14 Sr1 O6 C6 1_565 . . . -176.8(2) no
    O3 Sr1 O6 C6 3_776 . . . -111.0(2) no
    O1 Sr1 O12 C12 . . . . -112.7(2) no
    O2 Sr1 O12 C12 . . . . 30.1(2) no
    O3 Sr1 O12 C12 . . . . 3.6(2) no
    O4 Sr1 O12 C12 . . . . 123.1(2) no
    O5 Sr1 O12 C12 . . . . 102.0(2) no
    O6 Sr1 O12 C12 . . . . 178.5(2) no
    O14 Sr1 O12 C12 1_565 . . . -116.4(2) no
    O3 Sr1 O12 C12 3_776 . . . -44.1(2) no
    O1 Sr1 O14 C14 . . 1_565 1_565 -112.4(3) no
    O2 Sr1 O14 C14 . . 1_565 1_565 124.5(2) no
    O3 Sr1 O14 C14 . . 1_565 1_565 108.4(3) no
    O4 Sr1 O14 C14 . . 1_565 1_565 32.4(3) no
    O5 Sr1 O14 C14 . . 1_565 1_565 9.6(3) no
    O6 Sr1 O14 C14 . . 1_565 1_565 -42.2(3) no
    O12 Sr1 O14 C14 . . 1_565 1_565 -108.7(2) no
    O1 Sr1 O3 Sr1 . . 3_776 3_776 -141.83(8) no
    O2 Sr1 O3 Sr1 . . 3_776 3_776 73.62(8) no
    O3 Sr1 O3 Sr1 . . 3_776 3_776 0.00(6) no
    O4 Sr1 O3 Sr1 . . 3_776 3_776 -18.28(14) no
    O5 Sr1 O3 Sr1 . . 3_776 3_776 95.46(11) no
    O6 Sr1 O3 Sr1 . . 3_776 3_776 -137.38(7) no
    O12 Sr1 O3 Sr1 . . 3_776 3_776 148.30(8) no
    Sr1 O6 C6 C7 . . . . -157.2(2) no
    Sr1 O6 C6 C9 . . . . 26.7(5) no
    Sr1 O12 C12 C11 . . . . -152.0(3) no
    Sr1 O12 C12 C13 . . . . 32.5(4) no
    Sr1 O14 C14 C11 1_545 . . . 32.9(5) no
    Sr1 O14 C14 C13 1_545 . . . -150.9(3) no
    O6 C6 C7 O7 . . . . -2.1(6) no
    O6 C6 C7 C8 . . . . -177.7(3) no
    C9 C6 C7 O7 . . . . 175.2(3) no
    C9 C6 C7 C8 . . . . -0.4(2) no
    O6 C6 C9 O9 . . . . 1.8(6) no
    O6 C6 C9 C8 . . . . 177.6(3) no
    C7 C6 C9 O9 . . . . -175.3(3) no
    C7 C6 C9 C8 . . . . 0.5(2) no
    O7 C7 C8 O8 . . . . 2.0(6) no
    O7 C7 C8 C9 . . . . -175.2(3) no
    C6 C7 C8 O8 . . . . 177.6(3) no
    C6 C7 C8 C9 . . . . 0.4(2) no
    O8 C8 C9 O9 . . . . -1.3(6) no
    O8 C8 C9 C6 . . . . -177.4(4) no
    C7 C8 C9 O9 . . . . 175.7(3) no
    C7 C8 C9 C6 . . . . -0.5(2) no
    O11 C11 C12 O12 . . . . -1.5(6) no
    O11 C11 C12 C13 . . . . 175.3(3) no
    C14 C11 C12 O12 . . . . -178.2(3) no
    C14 C11 C12 C13 . . . . -1.4(2) no
    O11 C11 C14 O14 . . . . 2.3(6) no
    O11 C11 C14 C13 . . . . -175.1(3) no
    C12 C11 C14 O14 . . . . 178.8(3) no
    C12 C11 C14 C13 . . . . 1.4(2) no
    O12 C12 C13 O13 . . . . 1.5(6) no
    O12 C12 C13 C14 . . . . 178.3(3) no
    C11 C12 C13 O13 . . . . -175.4(4) no
    C11 C12 C13 C14 . . . . 1.4(2) no
    O13 C13 C14 O14 . . . . -1.9(6) no
    O13 C13 C14 C11 . . . . 175.5(4) no
    C12 C13 C14 O14 . . . . -178.7(3) no
    C12 C13 C14 C11 . . . . -1.4(2) no
loop_
    _geom_hbond_atom_site_label_D
    _geom_hbond_atom_site_label_H
    _geom_hbond_atom_site_label_A
    _geom_hbond_site_symmetry_A
    _geom_hbond_distance_DH
    _geom_hbond_distance_HA
    _geom_hbond_distance_DA
    _geom_hbond_angle_DHA
    _geom_hbond_publ_flag
    O1 H1A O9 6_655 0.76(4) 2.27(4) 2.983(3) 158(4) yes
    O1 H1B O7 6_645 0.79(4) 1.99(4) 2.715(2) 153(4) yes
    O1W H1W O13 3_776 0.76(2) 2.39(2) 2.801(2) 115(2) yes
    O1W H1W O8 8_575 0.76(2) 2.51(3) 3.118(2) 138(3) yes
    O2 H2A O14 3_766 0.92(4) 1.91(4) 2.794(3) 161(4) yes
    O2 H2B O1W 1_545 0.70(4) 2.52(4) 3.165(3) 154(4) yes
    O3 H3A O13 3_776 0.93(4) 1.79(4) 2.712(3) 174(3) yes
    O3 H3B O4 2_755 0.76(4) 2.59(4) 3.172(3) 136(3) yes
    O4 H4A O7 7_675 0.78(4) 2.01(4) 2.785(3) 177(4) yes
    O4 H4B O1W . 0.87(4) 2.03(4) 2.871(3) 163(3) yes
    O5 H5A O1 4_574 0.72(4) 2.09(4) 2.787(3) 166(4) yes
    O5 H5B O8 7_665 0.90(4) 1.82(4) 2.716(3) 175(4) yes
    O9 H9 O12 . 0.82 1.74 2.548(3) 169 yes
    O11 H11 O6 1_545 0.82 1.77 2.580(2) 172 yes
_iucr_refine_instructions_details
;
TITL import in C 2/c
CELL  0.71073  24.8850   8.8026  13.8918   90.000  119.609   90.000
ZERR     4.00   0.0030   0.0009   0.0017    0.000    0.004    0.000
LATT   7
SYMM  - X,   Y, 1/2 - Z
SFAC  C    H    O    SR
UNIT  64   104  108  8
MERG   2
OMIT     2   0   0
OMIT   -14   4  14
OMIT    -5   1   1
OMIT     4   4   4
DFIX     0.850   0.020 O1W H1W
EQIV $1 2-x, y, 0.5-z
DFIX     1.300   0.020 H1W H1W_$1
FMAP   2
PLAN   20
ACTA
BOND   $H
CONF
L.S.   7
WGHT    0.027300    1.584800
FVAR       0.20792
SR1   4    0.911042    0.997741    0.338611    11.00000    0.00824    0.00952 =
         0.00876    0.00180    0.00180    0.00008
O1    3    0.837107    1.004263    0.428920    11.00000    0.01447    0.01089 =
         0.01719    0.00148    0.00778    0.00032
O2    3    0.987876    0.780881    0.352133    11.00000    0.01591    0.04141 =
         0.01928   -0.01389   -0.00009    0.00733
O3    3    1.028755    1.095780    0.447164    11.00000    0.01455    0.02358 =
         0.01618    0.00599    0.00503   -0.00179
O4    3    0.924320    1.207090    0.215780    11.00000    0.01836    0.05652 =
         0.02995    0.02944   -0.00567   -0.01377
O5    3    0.884855    0.896531    0.146604    11.00000    0.03451    0.02926 =
         0.01107   -0.00227    0.00621    0.00487
O6    3    0.801355    1.107264    0.202637    11.00000    0.01248    0.01019 =
         0.01124   -0.00149   -0.00153   -0.00201
O7    3    0.681957    1.244306   -0.012949    11.00000    0.01954    0.01174 =
         0.01226    0.00015    0.00281    0.00563
O8    3    0.633642    0.905536   -0.102598    11.00000    0.01614    0.01920 =
         0.01744   -0.00934   -0.00555    0.00495
O9    3    0.749692    0.762090    0.114030    11.00000    0.01255    0.00949 =
         0.01795    0.00158   -0.00081   -0.00047
AFIX 147
H9    2    0.783524    0.763033    0.170573    11.00000   -1.50000
AFIX   0
O11   3    0.800948    0.400208    0.208004    11.00000    0.01283    0.00925 =
         0.01572   -0.00201   -0.00201   -0.00177
AFIX 147
H11   2    0.800510    0.307274    0.211616    11.00000   -1.50000
AFIX   0
O12   3    0.848718    0.737934    0.299795    11.00000    0.01581    0.00523 =
         0.01420    0.00231    0.00137    0.00246
O13   3    0.959368    0.598407    0.527595    11.00000    0.02861    0.01633 =
         0.01990    0.00477   -0.01131   -0.01039
O14   3    0.915360    0.256414    0.431118    11.00000    0.01686    0.00691 =
         0.02451    0.00399   -0.00034    0.00079
C6    1    0.756246    1.050131    0.117480    11.00000    0.00972    0.01238 =
         0.01060   -0.00070    0.00380    0.00291
C7    1    0.702161    1.115256    0.018685    11.00000    0.01314    0.01324 =
         0.00978   -0.00062    0.00346    0.00416
C8    1    0.679724    0.958010   -0.021819    11.00000    0.01557    0.01357 =
         0.01351   -0.00361    0.00333    0.00385
C9    1    0.733653    0.901242    0.077576    11.00000    0.01059    0.00932 =
         0.01464   -0.00175    0.00380    0.00112
C11   1    0.848714    0.453698    0.297523    11.00000    0.01099    0.00851 =
         0.01516    0.00001    0.00210    0.00033
C12   1    0.867695    0.605491    0.335034    11.00000    0.01323    0.00707 =
         0.01425   -0.00197    0.00339   -0.00131
C13   1    0.919136    0.544575    0.440054    11.00000    0.01785    0.01040 =
         0.02085    0.00310   -0.00011   -0.00329
C14   1    0.898455    0.387724    0.395963    11.00000    0.01207    0.01021 =
         0.01848    0.00164    0.00081   -0.00135
O1W   3    1.000000    1.470029    0.250000    10.50000    0.09516    0.01805 =
         0.02269    0.00000    0.03062    0.00000
H1B   2    0.822672    0.925644    0.431613    11.00000   10.05000
H1A   2    0.811300    1.061999    0.400532    11.00000   10.05000
H5B   2    0.881202    0.796316    0.133860    11.00000   10.05000
H2A   2    1.025077    0.776370    0.417049    11.00000   10.05000
H5A   2    0.871119    0.933949    0.094189    11.00000   10.05000
H3B   2    1.043851    1.072299    0.414227    11.00000   10.05000
H3A   2    1.029838    1.200642    0.453077    11.00000   10.05000
H2B   2    0.979759    0.719215    0.316015    11.00000   10.05000
H4A   2    0.895347    1.219360    0.157809    11.00000   10.05000
H4B   2    0.949782    1.284366    0.241118    11.00000   10.05000
H1W   2    1.022531    1.513209    0.302011    11.00000   10.05000
HKLF    4
REM  import in C 2/c
REM R1 =  0.0278 for   2243 Fo > 4sig(Fo)  and  0.0439 for all   3006 data
REM    239 parameters refined using      2 restraints
END
WGHT      0.0272      1.5845
REM Highest difference peak  0.415,  deepest hole -0.509,  1-sigma level  0.085
Q1    1   0.8707  0.4054  0.3449  11.00000  0.05    0.42
Q2    1   0.9913  1.4828  0.3114  11.00000  0.05    0.39
Q3    1   0.8509  0.5340  0.3011  11.00000  0.05    0.37
Q4    1   0.6851  1.0366 -0.0084  11.00000  0.05    0.37
Q5    1   0.7497  0.9688  0.1129  11.00000  0.05    0.35
Q6    1   0.7306  1.1052  0.0777  11.00000  0.05    0.35
Q7    1   0.9345  1.1347  0.2271  11.00000  0.05    0.35
Q8    1   0.8834  0.1948  0.3793  11.00000  0.05    0.34
Q9    1   0.9394  0.9267  0.3918  11.00000  0.05    0.34
Q10   1   0.9112  0.4565  0.4326  11.00000  0.05    0.34
Q11   1   0.8597  0.9779  0.3100  11.00000  0.05    0.34
Q12   1   1.0034  0.8081  0.2758  11.00000  0.05    0.33
Q13   1   0.8912  0.8921  0.3785  11.00000  0.05    0.31
Q14   1   0.7014  0.9135  0.0281  11.00000  0.05    0.31
Q15   1   0.8816  1.0651  0.2877  11.00000  0.05    0.29
Q16   1   0.9091  1.1599  0.3322  11.00000  0.05    0.29
Q17   1   0.8824  0.9337  0.2847  11.00000  0.05    0.28
Q18   1   1.0658  1.4654  0.2930  11.00000  0.05    0.28
Q19   1   0.8906  0.5979  0.4010  11.00000  0.05    0.27
Q20   1   0.9419  0.6719  0.5183  11.00000  0.05    0.27
;
