# Supplementary material for: Poly[[μ-aqua-tetraaquabis(μ-2-hydroxy-4-oxocyclobut-1-ene-1,3-diolato)strontium] hemihydrate]
Source: Acta Crystallogr Sect E Struct Rep Online. 2011 Jul 23;67(Pt 8):m1130–1. doi: 10.1107/S1600536811028704 (PMC3212191; doi:10.1107/S1600536811028704)
Supplement: Supplementary file 2 [file e-67-m1130-Isup2.hkl]

#
# h,k,l, Fc-squared, Fo-squared, sigma(Fo-squared) and status flag
#
data_I
_shelx_title ' import in C 2/c'
_shelx_refln_list_code          4
_shelx_F_calc_maximum      449.59
_exptl_crystal_F_000      1656.00
_reflns_d_resolution_high  0.7697
 
loop_
 _symmetry_equiv_pos_as_xyz
 'x, y, z'
 '-x, y, -z+1/2'
 'x+1/2, y+1/2, z'
 '-x+1/2, y+1/2, -z+1/2'
 '-x, -y, -z'
 'x, -y, z-1/2'
 '-x+1/2, -y+1/2, -z'
 'x+1/2, -y+1/2, z-1/2'
 
_cell_length_a    24.8850
_cell_length_b     8.8026
_cell_length_c    13.8918
_cell_angle_alpha  90.000
_cell_angle_beta  119.609
_cell_angle_gamma  90.000
 
_shelx_F_squared_multiplier     1.000
 
loop_
 _refln_index_h
 _refln_index_k
 _refln_index_l
 _refln_F_squared_calc
 _refln_F_squared_meas
 _refln_F_squared_sigma
 _refln_observed_status
   4   0   0    37406.85    39035.93   1015.90 o
   6   0   0    25002.85    25609.74    641.33 o
   8   0   0     1790.83     1789.38     80.90 o
  10   0   0    31608.87    32950.64   1088.65 o
  12   0   0    51969.93    55265.84   1701.15 o
  14   0   0      509.84      394.82     50.53 o
  16   0   0    14485.10    13156.96    376.81 o
  18   0   0    56937.75    56387.60   1512.09 o
  20   0   0     2826.04     2919.25    129.79 o
  22   0   0     8125.35     8119.87    266.59 o
  24   0   0    10752.02     9670.21    783.92 o
  26   0   0      465.71      523.61    134.38 o
  28   0   0     9967.84    10202.75    429.39 o
   3   1   0     2720.49     2741.81     50.94 o
   5   1   0    55510.98    55665.94    897.43 o
   7   1   0    23492.53    24049.81    409.29 o
   9   1   0     2323.08     2202.48     51.52 o
  11   1   0    50658.20    51339.30   1051.71 o
  13   1   0     8677.41     8569.52    177.07 o
  15   1   0    18483.89    18350.07    361.07 o
  17   1   0    16937.56    16529.21    330.54 o
  19   1   0     1081.77     1082.84     57.03 o
  21   1   0     1310.67     1404.60     68.86 o
  23   1   0     7298.37     7654.84    227.37 o
  25   1   0     1095.80     1231.66    102.82 o
  27   1   0     7678.29     7174.25    266.77 o
   2   2   0     3625.82     3635.30    219.39 o
   4   2   0    34907.38    34118.02    640.53 o
   6   2   0    18526.66    18578.05    307.85 o
   8   2   0     2373.68     2175.99     44.30 o
  10   2   0    17217.46    17430.49    311.32 o
  12   2   0     8719.58     8596.69    177.36 o
  14   2   0      329.53      344.07     34.38 o
  16   2   0    25530.12    24634.37    479.02 o
  18   2   0     7786.08     7607.61    169.44 o
  20   2   0      562.50      599.20     57.64 o
  22   2   0    12597.56    12315.08    290.42 o
  24   2   0     6021.75     6246.26    234.52 o
  26   2   0     1129.95     1195.86    124.96 o
   1   3   0    20329.59    17437.39   1581.60 o
   3   3   0    16132.41    15795.27    533.62 o
   5   3   0    41818.99    42202.95    793.32 o
   7   3   0    21557.70    20714.82    396.13 o
   9   3   0     1079.65      995.85     37.95 o
  11   3   0    17715.60    16896.38    304.49 o
  13   3   0     6714.71     6221.51    136.87 o
  15   3   0    13559.80    13421.53    272.75 o
  17   3   0    20598.42    20702.63    409.95 o
  19   3   0      682.13      671.42     51.99 o
  21   3   0     9280.98     9549.18    266.36 o
  23   3   0    11988.37    12145.82    327.72 o
  25   3   0      665.75      722.92    109.36 o
  27   3   0    12215.85    12111.96    393.39 o
   0   4   0    59117.05    54876.50   2621.00 o
   2   4   0     8671.28     7544.18    350.55 o
   4   4   0    14647.82    14953.55    409.01 o
   6   4   0    26409.30    25634.27    530.38 o
   8   4   0     2904.31     2914.49     77.21 o
  10   4   0     3895.76     3721.77    101.17 o
  12   4   0   140160.03   144070.91   2962.30 o
  14   4   0      207.78      256.61     43.50 o
  16   4   0    19160.28    18550.18    370.14 o
  18   4   0     9444.72     9051.67    222.16 o
  20   4   0       96.79      185.78     76.30 o
  22   4   0    11436.51    10894.09    342.03 o
  24   4   0     6761.26     6853.07    344.36 o
  26   4   0     1326.89     1499.99    136.45 o
   1   5   0    48797.20    46227.73   2751.56 o
   3   5   0     3964.06     4220.36    169.26 o
   5   5   0    29011.90    28181.70    943.12 o
   7   5   0    16969.64    16657.78    432.13 o
   9   5   0     3054.95     3212.54     87.63 o
  11   5   0    15263.05    15011.52    367.44 o
  13   5   0    12007.73    12088.42    304.10 o
  15   5   0     2671.38     2982.12    114.46 o
  17   5   0    15676.80    15729.75    451.95 o
  19   5   0     1993.41     2075.93    119.12 o
  21   5   0     8778.15     8661.95    290.87 o
  23   5   0    13100.44    13152.08    409.34 o
  25   5   0      744.66      936.86    123.72 o
   0   6   0     6868.34     7591.40    588.57 o
   2   6   0    12229.31    12590.53    365.98 o
   4   6   0    10732.43    10345.00    307.82 o
   6   6   0    18834.17    18235.79    627.86 o
   8   6   0     3275.44     3314.55     97.31 o
  10   6   0    11675.76    11347.50    285.05 o
  12   6   0    24574.80    25567.49    610.68 o
  14   6   0      913.38     1060.36    202.99 o
  16   6   0    15793.17    16427.56    631.51 o
  18   6   0      384.71      520.08     83.61 o
  20   6   0       15.00      -77.72     77.72 o
  22   6   0     7800.02     8062.60    337.20 o
   1   7   0    18140.18    17654.10    792.94 o
   3   7   0     7714.25     8470.46    263.45 o
   5   7   0    18631.08    18961.14    462.90 o
   7   7   0     6647.61     6540.55    158.49 o
   9   7   0       53.68       84.59     55.10 o
  11   7   0    13527.46    13733.14    470.23 o
  13   7   0     7210.83     7043.37    270.82 o
  15   7   0     5451.18     5603.44    237.64 o
  17   7   0    14597.25    14968.83    532.95 o
  19   7   0     1017.92      934.20    116.13 o
  21   7   0     4604.45     4296.11    229.30 o
   0   8   0    55822.89    51057.39   1633.25 o
   2   8   0      531.55      600.45     34.54 o
   4   8   0    10693.48    10454.17    386.87 o
   6   8   0    12438.11    12207.30    445.57 o
   8   8   0     1666.68     1519.80    116.87 o
  10   8   0    12277.61    13021.54    376.37 o
  12   8   0    10579.39    11016.16    328.74 o
  14   8   0       98.84       84.73     74.33 o
  16   8   0     9254.53     9828.66    374.30 o
  18   8   0     8550.26     8403.22    340.01 o
  20   8   0     1570.50     1667.90    152.03 o
   1   9   0    10775.10    10187.57    343.07 o
   3   9   0        9.64       21.28     43.50 o
   5   9   0     9963.00     9647.11    490.15 o
   7   9   0     4164.24     4026.91    264.62 o
   9   9   0      166.73       42.43     58.41 o
  11   9   0    20218.30    20945.93    703.23 o
  13   9   0     4854.65     5289.91    224.81 o
  15   9   0     3001.38     3238.97    175.25 o
  17   9   0     9245.08     9737.69    379.66 o
   0  10   0    18431.90    16146.52    757.32 o
   2  10   0     3105.41     3023.71    198.23 o
   4  10   0     3987.49     3791.44    240.10 o
   6  10   0     6759.88     6134.63    352.98 o
   8  10   0      392.27      400.17    132.08 o
  10  10   0    10139.03    10659.10    571.80 o
  12  10   0      309.91      697.17    181.12 o
   3  11   0     1218.11     1256.49    145.96 o
   5  11   0     7828.35     6803.12    380.74 o
   7  11   0     2814.91     2583.99    221.37 o
 -27   1   1       27.70      -18.82     95.09 o
 -25   1   1      170.32      124.85     77.08 o
 -23   1   1       99.81       41.20     60.01 o
 -21   1   1       44.98       58.23     46.89 o
 -19   1   1      253.75      214.24     43.50 o
 -17   1   1      144.84      274.17     66.47 o
 -15   1   1      160.43      122.01     30.76 o
 -13   1   1      894.64      975.31     46.62 o
 -11   1   1    17207.24    17496.64    369.67 o
  -9   1   1     1811.42     1714.46     40.05 o
  -7   1   1      166.24      179.85     12.29 o
  -3   1   1        8.03       19.81      5.04 o
  -1   1   1       59.90       37.41     10.24 o
   1   1   1       12.85       -0.73      8.03 o
   3   1   1       74.88      127.46     18.02 o
   5   1   1      240.36      291.87     21.29 o
   9   1   1      189.59      169.72     19.57 o
  11   1   1       45.49       24.76     25.42 o
  13   1   1       84.90       82.38     26.93 o
  15   1   1       13.56       24.88     30.46 o
  17   1   1      755.70      706.08     46.92 o
  19   1   1      409.89      344.58     45.36 o
  21   1   1        0.53      -28.86     53.82 o
  23   1   1      243.19      273.71     76.91 o
  25   1   1     1312.69     1276.61    106.58 o
  27   1   1       26.73     -120.65    120.65 o
 -28   2   1      228.90      203.97    106.02 o
 -26   2   1     1226.99     1126.16    117.55 o
 -24   2   1      444.13      474.40     70.88 o
 -22   2   1      530.27      613.35     57.93 o
 -20   2   1     2466.35     2301.97     83.76 o
 -18   2   1      151.49      141.70     45.00 o
 -16   2   1      221.79      233.60     49.34 o
 -14   2   1    10095.06    10313.57    231.64 o
 -12   2   1      217.06      256.70     25.17 o
 -10   2   1      630.53      643.68     26.49 o
  -8   2   1      233.08      305.79     17.87 o
  -6   2   1        1.26       22.10     10.10 o
  -4   2   1      264.87      333.92     18.30 o
  -2   2   1        2.44       12.35      9.16 o
   0   2   1      120.73       80.99     10.65 o
   2   2   1      260.32      426.41     20.16 o
   4   2   1      214.32      230.49     15.22 o
   6   2   1      364.52      321.50     18.57 o
   8   2   1     1459.23     1677.09     43.33 o
  10   2   1     4900.75     4968.21    119.21 o
  12   2   1      164.68      198.32     29.32 o
  14   2   1      679.95      640.11     35.17 o
  16   2   1      520.93      485.00     40.33 o
  18   2   1     5123.66     4893.53    136.58 o
  20   2   1       65.12      -58.65     58.65 o
  22   2   1      172.85      134.72     69.30 o
  24   2   1       53.39       30.11     86.19 o
  26   2   1       33.91       20.80    195.81 o
 -27   3   1       12.87       88.67    100.45 o
 -25   3   1     1502.97     1236.04    120.22 o
 -23   3   1    20650.77    20860.54    522.40 o
 -21   3   1     1243.69     1185.81     70.53 o
 -19   3   1      786.76      786.18     69.53 o
 -17   3   1      340.70      366.06     57.79 o
 -15   3   1      202.95      160.08     34.62 o
 -13   3   1       22.52       47.01     25.44 o
 -11   3   1        7.07       -7.08     18.24 o
  -9   3   1        2.93        1.89     11.94 o
  -7   3   1      728.27      882.09     30.70 o
  -3   3   1       47.46       25.40     10.34 o
  -1   3   1      391.25      311.55     21.05 o
   1   3   1      756.22      795.31    100.16 o
   3   3   1      719.97      891.11     34.21 o
   5   3   1      182.01      205.51     23.37 o
   7   3   1      101.97      162.41     33.40 o
   9   3   1       13.32       -6.85     20.54 o
  11   3   1        0.67       42.52     30.16 o
  13   3   1       68.33       90.14     31.33 o
  15   3   1      961.68      971.11     55.33 o
  17   3   1     2103.08     2222.24     73.31 o
  19   3   1    14401.06    13890.42    352.13 o
  21   3   1      839.21      850.70     97.03 o
  23   3   1        0.76       15.23     85.80 o
  25   3   1       62.43       58.48     96.67 o
 -26   4   1     2073.53     1968.89    141.86 o
 -24   4   1      315.45      317.12     82.02 o
 -22   4   1      533.07      641.41     81.85 o
 -20   4   1     1008.76      908.23     78.58 o
 -18   4   1        2.96       23.69     48.22 o
 -16   4   1       51.42      116.34     36.43 o
 -14   4   1       53.24       50.78     21.84 o
 -12   4   1      418.27      392.20     34.51 o
 -10   4   1       26.89        8.36     29.87 o
  -8   4   1     3393.50     3644.13     84.39 o
  -6   4   1       50.85       45.18     13.08 o
  -4   4   1       78.94        8.39     27.58 o
  -2   4   1       53.20       36.84     21.70 o
   0   4   1      426.86      536.52     51.00 o
   2   4   1      604.89      547.53     38.56 o
   4   4   1    12059.06    12214.82    262.43 o
   6   4   1      261.38      266.57     28.02 o
   8   4   1      118.05      190.11     31.66 o
  10   4   1      645.27      706.15     55.84 o
  12   4   1       67.23       55.43     46.30 o
  14   4   1     1056.28     1019.83     69.18 o
  16   4   1     3029.01     2999.10    132.05 o
  18   4   1      780.54      840.60     71.79 o
  20   4   1      107.72      117.42     76.80 o
  22   4   1       28.93       61.67    113.71 o
  24   4   1       72.70      -54.12     93.42 o
 -25   5   1        0.83       33.50     96.31 o
 -23   5   1       93.93      120.09     87.94 o
 -21   5   1       57.69      170.92     79.84 o
 -19   5   1        0.29      -20.33     64.94 o
 -17   5   1      206.74      202.03     58.37 o
 -15   5   1        2.78      -31.43     42.55 o
 -13   5   1      361.91      348.38     38.02 o
 -11   5   1       96.49       94.51     29.14 o
  -9   5   1       12.18       30.93     25.65 o
  -7   5   1      224.94      246.25     21.74 o
  -5   5   1       30.20        7.60     33.26 o
  -3   5   1     1005.69      979.73     70.90 o
  -1   5   1      310.44      279.45     21.68 o
   1   5   1       11.54       50.11     17.29 o
   3   5   1        6.82       72.42     24.10 o
   5   5   1       11.59       33.77     21.60 o
   7   5   1      582.19      624.02     40.85 o
   9   5   1        7.62        3.36     37.80 o
  11   5   1      381.11      303.61     51.17 o
  13   5   1      128.14      119.69     47.28 o
  15   5   1       18.25       33.33     49.30 o
  17   5   1      224.17      212.84     68.80 o
  19   5   1      289.07      273.82     81.78 o
  21   5   1       22.19       32.36     80.94 o
  23   5   1      128.86      241.68     96.26 o
 -24   6   1        0.43      164.02    118.62 o
 -22   6   1       55.90      -26.79    112.07 o
 -20   6   1      171.45      217.08     80.51 o
 -18   6   1      302.24      362.08     74.91 o
 -16   6   1       18.03        8.57     60.91 o
 -14   6   1     1781.28     1690.38     94.55 o
 -12   6   1      223.84      237.38     44.28 o
 -10   6   1      140.90      160.41     29.86 o
  -8   6   1      429.82      522.38     27.85 o
  -6   6   1      816.31      802.58     59.95 o
  -4   6   1      983.46      980.98     67.17 o
  -2   6   1        1.37      -29.82     30.70 o
   0   6   1      249.35      212.12     22.37 o
   2   6   1      733.50      707.42     38.82 o
   4   6   1       59.28      117.43     31.48 o
   6   6   1     4542.80     4560.37    112.48 o
   8   6   1      799.57      830.86     51.52 o
  10   6   1       83.14       27.41     59.66 o
  12   6   1       10.41       27.75     44.64 o
  14   6   1        5.57       34.14     49.96 o
  16   6   1       10.10      -24.98     65.23 o
  18   6   1      156.96      265.62     82.20 o
  20   6   1       78.92        9.55    166.31 o
  22   6   1      366.61      226.58    185.28 o
 -23   7   1      108.18       70.78    136.94 o
 -21   7   1      272.15      264.98    113.43 o
 -19   7   1       40.22       52.62     90.58 o
 -17   7   1     1109.60     1244.84    112.90 o
 -15   7   1      869.17      934.78     93.56 o
 -13   7   1     3361.23     3363.61    158.22 o
 -11   7   1    11381.57    10933.15    367.76 o
  -9   7   1      142.34      108.00     29.57 o
  -7   7   1     1612.67     1625.78     89.04 o
  -5   7   1      313.79      303.25     50.16 o
  -3   7   1      257.65      283.58     42.66 o
  -1   7   1       38.86       14.32     25.73 o
   1   7   1       47.58       48.75     23.45 o
   3   7   1     1359.51     1298.72     80.16 o
   5   7   1     4054.40     3816.16    115.20 o
   7   7   1    56671.84    55698.55   1485.48 o
   9   7   1      186.91      215.09     56.11 o
  11   7   1      183.01      124.19     54.28 o
  13   7   1      100.44      165.47     73.26 o
  15   7   1       92.14       72.08     80.64 o
  17   7   1      218.57       66.55     92.71 o
  19   7   1       78.75      123.58    100.00 o
  21   7   1      164.41      137.64    111.97 o
 -20   8   1        5.28      -47.73    161.34 o
 -18   8   1       39.50       79.04     90.96 o
 -16   8   1       15.90      -24.48     75.98 o
 -14   8   1     4404.82     4015.77    184.03 o
 -12   8   1      165.80      139.09     60.83 o
 -10   8   1       27.34       59.65     48.69 o
  -8   8   1      169.92      116.33     79.46 o
  -6   8   1      437.01      417.48     80.81 o
  -4   8   1      435.86      413.86     72.79 o
  -2   8   1      172.70      154.98     75.62 o
   0   8   1      243.54      194.25     58.31 o
   2   8   1      556.39      527.75     45.86 o
   4   8   1     4116.43     3711.48    158.80 o
   6   8   1      980.24      858.37     64.15 o
   8   8   1       81.37       60.52     47.07 o
  10   8   1      846.89      733.48     68.18 o
  12   8   1       96.45       11.02    112.53 o
  14   8   1       51.36       29.29     79.72 o
  16   8   1     1331.73     1549.62    131.39 o
  18   8   1     1136.04     1235.82    136.59 o
 -17   9   1      635.37      591.95    103.26 o
 -15   9   1       46.58      102.37     78.34 o
 -13   9   1      200.41      258.01    105.48 o
 -11   9   1      107.44       -6.70     52.59 o
  -9   9   1       10.85      -95.53    111.96 o
  -7   9   1      250.33      204.02    105.48 o
  -5   9   1      848.76      983.08    120.74 o
  -3   9   1       14.22        8.79     77.95 o
  -1   9   1        3.27      -34.93     70.32 o
   1   9   1      162.09      244.96     79.80 o
   3   9   1      288.99      317.05     60.19 o
   5   9   1      339.96      377.27     60.14 o
   7   9   1     1926.16     1878.57    101.59 o
   9   9   1      373.34      422.00    109.64 o
  11   9   1       38.67      144.27     70.05 o
  13   9   1      133.73      209.38     82.60 o
  15   9   1       19.27      -29.56     90.66 o
 -14  10   1      672.71      636.57    186.90 o
 -12  10   1        8.67      164.46    148.97 o
 -10  10   1      421.73      355.30    139.94 o
  -8  10   1      970.28     1195.42    160.76 o
  -6  10   1      289.15      166.08    111.49 o
  -4  10   1      171.47       68.93     98.54 o
  -2  10   1      361.84      501.02    104.32 o
   0  10   1      304.64      357.34     66.41 o
   2  10   1      362.18      262.31     96.23 o
   4  10   1      722.76      773.28    128.61 o
   6  10   1      646.29      705.27    144.34 o
   8  10   1        3.83      -85.12    133.00 o
  10  10   1       69.90       38.63    153.13 o
  12  10   1     1263.89     1537.30    226.22 o
  -7  11   1       27.15      155.90    133.00 o
  -5  11   1     3385.22     2822.47    234.78 o
   3  11   1      360.67      319.67    115.19 o
   5  11   1       71.60       46.96    120.05 o
 -28   0   2     7465.64     7884.59    417.98 o
 -26   0   2    10661.12    11490.35    453.56 o
 -24   0   2     8305.15     8699.28    289.66 o
 -22   0   2      454.46      510.85     79.41 o
 -20   0   2    30663.46    31762.28    875.30 o
 -18   0   2     2455.60     2643.21    115.69 o
 -16   0   2    15636.74    15523.29    439.82 o
 -14   0   2    28429.64    27908.63    758.98 o
 -12   0   2     1235.69     1320.29     83.02 o
 -10   0   2   115599.96   111177.74   2507.16 o
  -8   0   2    60419.11    60927.08   1591.85 o
  -6   0   2     1601.83     1517.41     50.61 o
  -4   0   2    99279.88    94446.16   4271.87 o
  -2   0   2    39392.85    36261.30   1346.57 o
   0   0   2     1296.19     1308.00     51.11 o
   2   0   2    71392.08    75887.69   2483.37 o
   4   0   2     4074.34     4400.28    165.14 o
   6   0   2    28905.63    30007.62    934.64 o
   8   0   2    17740.99    17320.66    809.82 o
  10   0   2     5961.54     5627.81    207.23 o
  12   0   2     6334.10     6413.48    194.58 o
  14   0   2   145957.34   150236.91   3970.63 o
  16   0   2     1305.40     1302.53    108.54 o
  18   0   2    19768.84    19683.78    679.44 o
  20   0   2      985.44     1056.86    118.15 o
  22   0   2       24.02      -37.10    106.40 o
  24   0   2    11726.52    11671.20    610.78 o
  26   0   2     9275.86     9530.37    454.18 o
 -29   1   2      279.76      410.46    114.65 o
 -27   1   2     8070.46     8298.16    255.65 o
 -25   1   2    12916.36    12895.67    310.23 o
 -23   1   2      887.03      884.46     65.38 o
 -21   1   2    24919.28    24905.21    494.04 o
 -19   1   2     3094.65     2893.00     90.19 o
 -17   1   2      656.90      756.36     61.97 o
 -15   1   2    29716.87    28880.38    606.57 o
 -13   1   2    11984.98    11543.83    231.11 o
 -11   1   2    24950.79    25239.55    442.88 o
  -9   1   2    67454.34    67288.93   1082.82 o
  -7   1   2    47365.00    48560.60    736.56 o
  -5   1   2    14303.54    13599.89    211.09 o
  -3   1   2    55252.16    53797.32   1066.54 o
  -1   1   2     6035.86     6544.34    125.62 o
   1   1   2    17118.52    17841.47    366.00 o
   3   1   2    24378.62    25245.76    878.36 o
   5   1   2    22416.50    22424.62    463.23 o
   7   1   2    41806.29    41897.65    962.63 o
   9   1   2    21020.15    21280.22    446.71 o
  11   1   2     2653.09     2929.80     78.58 o
  13   1   2    12563.94    12065.87    265.10 o
  15   1   2    10853.26    10678.50    241.07 o
  17   1   2     4411.71     4634.65    146.46 o
  19   1   2    18405.08    17440.46    432.09 o
  21   1   2     1656.11     1377.05     93.77 o
  23   1   2    10140.39    10351.69    290.23 o
  25   1   2    14645.62    15513.94    477.03 o
 -28   2   2     2545.93     2702.71    168.37 o
 -26   2   2    11484.34    11382.67    393.54 o
 -24   2   2     1781.13     1738.73     93.23 o
 -22   2   2    16042.99    16142.30    333.70 o
 -20   2   2    18870.16    19085.90    420.11 o
 -18   2   2      975.98      976.74     59.69 o
 -16   2   2     3566.98     3915.77    111.55 o
 -14   2   2    28843.14    28229.14    540.20 o
 -12   2   2      403.67      363.56     29.45 o
 -10   2   2   112595.27   113146.86   1823.80 o
  -8   2   2    38712.66    37790.16    614.55 o
  -6   2   2     1272.40     1304.36     30.05 o
  -4   2   2    26309.70    27259.08    471.74 o
  -2   2   2    30789.05    29937.26    484.27 o
   0   2   2     1649.70     1656.21     38.61 o
   2   2   2    38304.59    38536.35    785.55 o
   4   2   2     8195.34     7955.95    156.36 o
   6   2   2    20096.30    20331.63    356.79 o
   8   2   2    38268.09    36915.54    851.49 o
  10   2   2     1491.96     1589.30     64.03 o
  12   2   2     8206.46     8191.48    210.03 o
  14   2   2    15490.19    15882.42    345.18 o
  16   2   2       24.24       69.64     50.40 o
  18   2   2    18756.73    18040.66    443.05 o
  20   2   2     5028.14     5041.50    253.51 o
  22   2   2      226.75      181.81     89.20 o
  24   2   2     7445.46     7096.03    292.71 o
 -27   3   2     5788.70     5502.94    230.69 o
 -25   3   2    10409.67    10562.64    300.72 o
 -23   3   2     1996.09     1927.76    108.04 o
 -21   3   2    16689.60    16288.08    368.74 o
 -19   3   2     3722.50     3607.52    123.66 o
 -17   3   2      913.17      981.03     58.77 o
 -15   3   2    26078.97    26309.52    471.09 o
 -13   3   2    17915.01    17925.79    325.19 o
 -11   3   2    10697.70    10659.14    197.72 o
  -9   3   2    45031.60    45424.49    793.94 o
  -7   3   2     3183.64     3040.83     66.22 o
  -5   3   2    20268.06    19927.22    350.66 o
  -3   3   2    51841.02    51920.76    971.05 o
  -1   3   2    22870.58    23740.95    554.75 o
   1   3   2    36029.29    33053.03    757.37 o
   3   3   2    47737.88    46310.07    955.32 o
   5   3   2     5333.37     5746.30    118.36 o
   7   3   2    34537.01    34448.34    600.66 o
   9   3   2    20144.35    20284.14    477.08 o
  11   3   2     2163.41     2240.18     79.76 o
  13   3   2    20128.01    19374.38    413.93 o
  15   3   2     4667.22     4595.35    125.97 o
  17   3   2     7394.54     6958.66    175.88 o
  19   3   2    19358.91    19204.16    547.02 o
  21   3   2     1440.91     1492.01    115.50 o
  23   3   2     5063.82     5413.33    220.52 o
  25   3   2     4655.10     4585.45    209.18 o
 -26   4   2    12739.14    12738.96    444.08 o
 -24   4   2     1100.49     1119.21    113.22 o
 -22   4   2     6529.41     6394.15    202.89 o
 -20   4   2    14147.48    14387.74    372.59 o
 -18   4   2     2580.05     2828.83     96.76 o
 -16   4   2    47498.66    49195.67    938.43 o
 -14   4   2    15801.97    14957.07    301.92 o
 -12   4   2     1348.07     1476.05     54.48 o
 -10   4   2     9029.28     8749.07    168.30 o
  -8   4   2    28382.55    27206.43    529.06 o
  -6   4   2     3503.75     3598.33     78.34 o
  -4   4   2    20496.44    20376.77    483.65 o
  -2   4   2    16753.49    17617.07    335.33 o
   0   4   2     6725.17     6460.70    184.97 o
   2   4   2   167698.78   163835.66   7729.30 o
   4   4   2    15616.22    15418.09    328.31 o
   6   4   2    13301.39    13309.73    287.29 o
   8   4   2     2947.11     2731.53     87.58 o
  10   4   2    10260.18    10613.09    233.68 o
  12   4   2    11019.70    10992.96    244.12 o
  14   4   2    26508.40    26873.35    519.72 o
  16   4   2        1.47      -38.99     51.10 o
  18   4   2    13155.29    13475.49    347.10 o
  20   4   2     4354.44     4353.79    183.16 o
  22   4   2       17.33       43.57     85.95 o
  24   4   2     4182.16     4067.94    196.22 o
 -25   5   2     8602.81     8717.50    304.98 o
 -23   5   2      342.41      323.16     79.72 o
 -21   5   2     5911.58     6017.79    196.64 o
 -19   5   2      312.39      286.55     66.50 o
 -17   5   2      750.47      826.13     71.27 o
 -15   5   2    15273.38    15375.32    312.86 o
 -13   5   2    12013.66    12128.10    249.51 o
 -11   5   2     5298.37     5056.46    127.41 o
  -9   5   2    24409.64    23187.13    414.02 o
  -7   5   2     1049.36     1223.48     36.31 o
  -5   5   2    21191.91    20010.94    481.93 o
  -3   5   2    22535.48    22650.54    467.37 o
  -1   5   2     4783.64     4942.98    125.47 o
   1   5   2    31106.47    33332.84   1101.76 o
   3   5   2    38099.70    38597.04    726.26 o
   5   5   2     3326.01     3459.47     91.65 o
   7   5   2    27790.21    27980.63    662.58 o
   9   5   2    10303.27    10525.71    265.94 o
  11   5   2    13865.05    15447.06    380.04 o
  13   5   2    32811.94    31800.32    754.13 o
  15   5   2     7907.81     7760.10    218.05 o
  17   5   2     7204.25     7626.29    252.42 o
  19   5   2    14669.17    14273.38    426.44 o
  21   5   2     1808.56     1992.74    136.12 o
  23   5   2     6607.51     6839.57    273.40 o
 -24   6   2      586.24      591.64    123.69 o
 -22   6   2    13342.38    13809.91    423.71 o
 -20   6   2     4438.29     4818.38    172.91 o
 -18   6   2      150.02      165.49     64.08 o
 -16   6   2     7528.41     7775.99    220.26 o
 -14   6   2    15802.72    15447.34    341.67 o
 -12   6   2      143.15       95.92     32.85 o
 -10   6   2    14534.26    14329.12    285.12 o
  -8   6   2     6704.26     6372.37    146.85 o
  -6   6   2     6997.61     6764.13    211.53 o
  -4   6   2     7218.08     6794.22    208.71 o
  -2   6   2     5083.12     4857.51    126.98 o
   0   6   2    10374.82    10839.76    260.65 o
   2   6   2    53789.77    54130.79   1261.83 o
   4   6   2     6379.58     6590.79    174.87 o
   6   6   2    12826.84    12865.00    319.53 o
   8   6   2    14419.38    14277.89    355.26 o
  10   6   2      296.79      273.10     65.75 o
  12   6   2    15986.51    16582.97    467.61 o
  14   6   2     2021.58     2436.66    182.31 o
  16   6   2       12.05       40.06     69.86 o
  18   6   2    12664.88    13065.21    397.45 o
  20   6   2    10935.33    10906.38    426.51 o
 -23   7   2      568.16      557.09    126.21 o
 -21   7   2    10155.52     9842.76    386.79 o
 -19   7   2    10015.37     9980.64    381.26 o
 -17   7   2     2590.23     2455.84    149.43 o
 -15   7   2    11373.56    11993.06    425.83 o
 -13   7   2    11257.92    11180.17    393.74 o
 -11   7   2     9736.03     9238.22    262.62 o
  -9   7   2    17794.52    17288.39    464.19 o
  -7   7   2     4319.14     4758.96    168.91 o
  -5   7   2    11403.79    11152.82    326.38 o
  -3   7   2    19083.80    18614.40    527.38 o
  -1   7   2     5448.29     6010.02    145.66 o
   1   7   2    19886.77    19138.95    528.73 o
   3   7   2    12161.29    12402.05    310.90 o
   5   7   2       24.45      -33.77     36.83 o
   7   7   2    18122.26    19263.21    654.95 o
   9   7   2     5090.64     5470.32    216.86 o
  11   7   2      689.66      843.67    120.28 o
  13   7   2    15817.07    15655.66    547.04 o
  15   7   2     4921.97     4839.24    240.33 o
  17   7   2     6058.58     6129.50    335.52 o
  19   7   2     8165.12     8937.06    364.40 o
 -20   8   2     9941.62     9994.15    395.13 o
 -18   8   2      205.56      108.36    124.21 o
 -16   8   2     5843.48     5727.83    242.69 o
 -14   8   2    15717.59    16295.03    558.41 o
 -12   8   2        2.48        3.03     53.49 o
 -10   8   2    13958.13    13629.74    462.42 o
  -8   8   2    13018.17    13027.50    641.66 o
  -6   8   2      240.13      363.62     95.53 o
  -4   8   2    17610.38    17409.26    570.36 o
  -2   8   2    12337.46    12561.83    418.96 o
   0   8   2     1115.54     1202.52     72.87 o
   2   8   2    26019.99    26275.54    714.31 o
   4   8   2     3457.27     3423.35    150.80 o
   6   8   2     7794.78     8021.49    297.09 o
   8   8   2    10429.81    11266.87    403.64 o
  10   8   2     1159.35     1059.35     93.91 o
  12   8   2     3400.35     3723.27    256.18 o
  14   8   2    18354.29    19775.00    680.97 o
  16   8   2        0.36       26.89     94.57 o
  18   8   2     8357.28     8801.20    482.98 o
 -17   9   2     1440.70     1633.26    187.02 o
 -15   9   2    10836.73    11524.95    418.52 o
 -13   9   2     4078.06     4148.00    183.90 o
 -11   9   2     6097.17     5405.54    344.19 o
  -9   9   2    15243.81    14979.78    739.97 o
  -7   9   2      359.64      324.99    107.56 o
  -5   9   2     5924.63     5498.52    310.88 o
  -3   9   2    10443.75    10664.88    530.86 o
  -1   9   2      114.39       89.75     96.46 o
   1   9   2     8281.40     7299.52    384.67 o
   3   9   2     9505.59     9122.72    436.02 o
   5   9   2      149.17      102.93     61.53 o
   7   9   2     9590.86     9894.38    473.03 o
   9   9   2     3175.51     3155.17    200.55 o
  11   9   2       56.86      -77.51     77.51 o
  13   9   2     7925.61     8609.58    335.96 o
  15   9   2     4864.40     4857.47    238.65 o
 -14  10   2     9522.99     9298.52    533.41 o
 -12  10   2      370.92       83.04    143.64 o
 -10  10   2    18616.04    18659.72    916.23 o
  -8  10   2     1888.34     2066.54    198.00 o
  -6  10   2     1509.23     1409.85    164.46 o
  -4  10   2     8256.65     8274.04    442.50 o
  -2  10   2     3604.48     3494.66    253.52 o
   0  10   2     3118.68     2579.36    204.02 o
   4  10   2      565.22      758.24    137.63 o
   6  10   2     6450.69     6097.85    366.63 o
   8  10   2    16981.53    17949.60    890.32 o
  10  10   2     1326.72     1568.76    212.34 o
  -7  11   2     2852.37     2811.14    241.72 o
  -5  11   2     4371.50     4280.20    301.86 o
   3  11   2     6832.74     6535.50    370.56 o
   5  11   2      333.50      164.23    134.39 o
 -29   1   3       12.97      -42.76     99.14 o
 -27   1   3      546.82      521.99     90.16 o
 -25   1   3      198.64       69.30     60.35 o
 -23   1   3      136.54       50.01     53.16 o
 -21   1   3       13.88       34.78     45.98 o
 -19   1   3       64.55        9.85     43.92 o
 -17   1   3     2206.22     2159.42     97.19 o
 -15   1   3    43134.43    44020.36    913.70 o
 -13   1   3     2784.37     2946.52     78.74 o
 -11   1   3       91.39      179.33     23.32 o
  -9   1   3        0.43       -4.40     14.77 o
  -7   1   3      122.28      103.70     15.88 o
  -5   1   3      113.99       86.23     12.91 o
  -3   1   3       26.58       -9.46      9.46 o
  -1   1   3      282.29      373.00     51.08 o
   1   1   3       30.63       11.82     17.79 o
   3   1   3     3377.87     3196.42     85.91 o
   5   1   3     2263.69     2448.20     93.10 o
   7   1   3       91.63       97.53     34.76 o
   9   1   3     1319.77     1309.99     64.57 o
  11   1   3      511.42      468.86     43.14 o
  13   1   3        0.54       31.65     62.69 o
  15   1   3       13.78      -49.71     49.71 o
  17   1   3      453.82      374.28     68.84 o
  19   1   3       20.46       -5.44     65.32 o
  21   1   3     1098.57     1219.36     93.71 o
  23   1   3       95.97      161.98     83.75 o
 -28   2   3        6.36        7.32    136.99 o
 -26   2   3     1428.75     1216.13    103.75 o
 -24   2   3      411.02      484.52     62.14 o
 -22   2   3      749.57      735.96     68.31 o
 -20   2   3       34.63       42.47     48.53 o
 -18   2   3      234.66      198.53     44.74 o
 -16   2   3      557.41      536.99     46.47 o
 -14   2   3       94.33      139.74     31.20 o
 -12   2   3       73.71       43.46     25.58 o
 -10   2   3      422.10      421.52     24.15 o
  -8   2   3      369.78      571.71     46.65 o
  -6   2   3        8.71        1.14     11.45 o
  -4   2   3      232.70      200.72     11.57 o
  -2   2   3        5.50       -9.44      9.44 o
   0   2   3      371.46      390.72     18.40 o
   2   2   3       79.02      145.98     13.89 o
   4   2   3      527.68      507.84     38.60 o
   6   2   3    18945.20    20636.74    559.51 o
   8   2   3       23.25      -12.27     32.97 o
  10   2   3     1831.92     1941.16     74.81 o
  12   2   3      914.35     1069.91     58.80 o
  14   2   3      984.79      905.40     59.28 o
  16   2   3      638.76      590.22     66.60 o
  18   2   3     4364.52     4233.64    153.00 o
  20   2   3      258.11      387.99     74.60 o
  22   2   3      100.61      178.79     88.78 o
  24   2   3       59.18       52.73     99.22 o
 -29   3   3     1494.32     1540.32    207.07 o
 -27   3   3      487.38      686.99    146.57 o
 -25   3   3     1649.12     1601.62    111.18 o
 -23   3   3      853.73      941.41     86.51 o
 -21   3   3       65.47      102.87     52.54 o
 -19   3   3       68.06       51.75     46.04 o
 -17   3   3       85.47      114.58     46.53 o
 -15   3   3      143.63      215.01     34.42 o
 -13   3   3      174.06      231.25     24.55 o
 -11   3   3      588.41      599.55     26.61 o
  -9   3   3    11584.05    11712.12    192.78 o
  -7   3   3      353.67      424.07     21.45 o
  -5   3   3     1003.18      953.03     28.07 o
  -3   3   3   134812.23   136480.45   6151.98 o
  -1   3   3     5411.15     5950.20    109.51 o
   1   3   3       32.37      -10.78     14.95 o
   3   3   3      162.25       99.64     20.74 o
   5   3   3        0.37      -17.87     20.04 o
   7   3   3      256.57      212.88     23.38 o
   9   3   3     4829.04     4610.39    127.80 o
  11   3   3     2481.84     2445.08    129.17 o
  13   3   3       49.75       46.73     41.12 o
  15   3   3    19999.06    19439.06    421.72 o
  17   3   3     6172.90     5929.51    157.74 o
  19   3   3      173.89      189.77     82.97 o
  21   3   3      493.83      436.75    117.92 o
  23   3   3       12.20      -28.30     96.18 o
 -28   4   3       96.45       62.59    109.43 o
 -26   4   3      280.65      415.04     93.67 o
 -24   4   3     1008.97      901.24     94.47 o
 -22   4   3      670.40      877.34     87.13 o
 -20   4   3      328.89      317.09     65.07 o
 -18   4   3        7.63       25.10     41.05 o
 -16   4   3       42.66       72.64     32.08 o
 -14   4   3      199.07      179.78     34.77 o
 -12   4   3     7960.64     8563.48    181.82 o
 -10   4   3      412.03      391.30     29.85 o
  -8   4   3       46.46       28.70     18.91 o
  -6   4   3      432.66      462.68     23.06 o
  -4   4   3       39.61       73.89     18.14 o
  -2   4   3      194.64      161.55     21.88 o
   0   4   3    15675.54    16311.00    380.71 o
   2   4   3      325.21      342.04     43.75 o
   4   4   3        1.85      -29.07     29.07 o
   6   4   3        0.60       28.48     22.49 o
   8   4   3       78.91       71.52     25.51 o
  10   4   3      366.23      325.98     36.21 o
  12   4   3       23.07       83.70     40.81 o
  14   4   3     1308.25     1124.95     67.63 o
  16   4   3      108.82       91.38     58.96 o
  18   4   3     6934.36     7018.27    207.67 o
  20   4   3      586.64      795.85    102.77 o
  22   4   3       10.18      -99.97     99.97 o
 -27   5   3      489.23      320.08    110.23 o
 -25   5   3        1.97      -24.35     91.99 o
 -23   5   3      156.30       92.19     77.82 o
 -21   5   3        2.39      -17.24     65.71 o
 -19   5   3       49.08       40.14     58.80 o
 -17   5   3        7.06       42.28     45.94 o
 -15   5   3     1997.93     2018.29     73.27 o
 -13   5   3      248.56      287.09     37.43 o
 -11   5   3      237.11      280.35     32.80 o
  -9   5   3       62.60       93.01     22.75 o
  -7   5   3      104.53      132.77     19.28 o
  -5   5   3        6.20       -1.61     20.00 o
  -3   5   3     2999.89     3147.36     83.34 o
  -1   5   3       66.72      198.01     75.16 o
   1   5   3       63.53       41.18     31.63 o
   3   5   3        8.48       -0.56     20.60 o
   5   5   3       12.60       23.33     28.88 o
   7   5   3      892.70      971.29     54.00 o
   9   5   3      104.72      134.63     39.45 o
  11   5   3        8.94       -3.83     37.91 o
  13   5   3      118.16       73.18     57.75 o
  15   5   3      138.18      156.26     65.97 o
  17   5   3      173.73      123.33     74.81 o
  19   5   3       39.52      -26.96     82.64 o
  21   5   3      124.75      123.60    111.97 o
 -26   6   3       12.97     -118.05    118.05 o
 -24   6   3      106.84      281.26    117.27 o
 -22   6   3      220.43      226.40     86.38 o
 -20   6   3      485.75      430.78     76.41 o
 -18   6   3       67.27       45.78     59.85 o
 -16   6   3      714.77      737.74     91.87 o
 -14   6   3     3554.88     3434.20    106.10 o
 -12   6   3      688.93      634.59     43.00 o
 -10   6   3       81.44      126.96     32.02 o
  -8   6   3       88.25      106.00     24.71 o
  -6   6   3      873.07      786.28     37.54 o
  -4   6   3     1704.24     1824.30     87.24 o
  -2   6   3     1257.85     1210.22     53.25 o
   0   6   3      753.70      605.32     39.22 o
   2   6   3      300.19      339.28     39.57 o
   4   6   3     1619.16     1547.42     57.81 o
   6   6   3     2023.29     1956.81     95.62 o
   8   6   3        4.85       -4.54     42.00 o
  10   6   3      214.85      270.62     49.75 o
  12   6   3       21.84       -1.86     66.93 o
  14   6   3      302.79      384.20    127.34 o
  16   6   3       98.28       14.17     78.34 o
  18   6   3     1318.74     1314.19    136.22 o
  20   6   3       70.44      176.03    119.67 o
 -23   7   3       18.36      -58.65    108.82 o
 -21   7   3      273.99      324.26    107.60 o
 -19   7   3       17.83     -106.17    171.86 o
 -17   7   3      263.11      340.43     76.37 o
 -15   7   3    11761.41    11716.58    355.02 o
 -13   7   3    10925.66    11015.86    389.17 o
 -11   7   3      694.25      651.42     53.71 o
  -9   7   3      569.47      535.41     43.65 o
  -7   7   3      123.42      104.98     26.50 o
  -5   7   3      336.15      310.07     34.68 o
  -3   7   3     1982.64     1953.61     73.68 o
  -1   7   3     5560.15     5221.81    176.70 o
   1   7   3      946.06      820.05     54.31 o
   3   7   3      379.36      464.15     46.23 o
   5   7   3     4731.89     4480.15    181.51 o
   7   7   3       11.99        3.19     56.00 o
   9   7   3       59.46      227.75     64.72 o
  11   7   3       37.73      109.87     93.45 o
  13   7   3       62.61       46.96    102.01 o
  15   7   3        3.84      -12.44     90.56 o
  17   7   3        1.05      -33.29    112.88 o
  19   7   3      268.39      343.27    149.43 o
 -22   8   3        2.19     -104.42    104.42 o
 -20   8   3      435.62      443.54    108.19 o
 -18   8   3      535.72      417.16     95.37 o
 -16   8   3      238.81      279.98     80.55 o
 -14   8   3      797.93      739.91     83.23 o
 -12   8   3     6312.79     6272.46    242.35 o
 -10   8   3      227.98      209.94     59.06 o
  -8   8   3      584.47      565.95     57.72 o
  -6   8   3       91.38      124.00     45.57 o
  -4   8   3        4.02      -31.67     39.85 o
  -2   8   3     1262.69     1001.12    105.41 o
   0   8   3     3963.99     3859.78    184.49 o
   2   8   3      320.12      288.75     65.41 o
   4   8   3      397.71      369.98     63.34 o
   6   8   3     4494.80     4560.51    193.71 o
   8   8   3       85.93      134.62     81.19 o
  10   8   3        9.00       13.65     90.44 o
  12   8   3      988.52      837.94    106.46 o
  14   8   3      126.19       96.87     92.13 o
  16   8   3       91.65      241.81    122.60 o
 -19   9   3      218.68      110.79    179.38 o
 -17   9   3       80.73       78.58     88.89 o
 -15   9   3        5.19      -18.03     96.92 o
 -13   9   3      121.88      214.20     72.06 o
 -11   9   3      121.48      134.24     61.79 o
  -9   9   3      362.38      445.45     56.05 o
  -7   9   3       17.94      -52.74    107.56 o
  -5   9   3      559.63      614.60    130.92 o
  -3   9   3     5447.13     5675.71    343.73 o
  -1   9   3      105.39       76.33    108.72 o
   1   9   3        7.37      -41.17     81.88 o
   3   9   3       15.58      -46.03     67.08 o
   5   9   3      331.96      531.56     85.82 o
   7   9   3      118.12      226.22     86.51 o
   9   9   3       58.19      -64.54     92.76 o
  11   9   3       65.89      101.68     88.39 o
  13   9   3      271.37      275.83    103.74 o
 -14  10   3       30.29      389.76    172.10 o
 -12  10   3      608.71      950.46    179.27 o
 -10  10   3      260.61      317.36    147.35 o
  -8  10   3      344.83      337.95    136.94 o
  -6  10   3        4.36       87.90    130.92 o
  -4  10   3        6.47       67.54    129.77 o
  -2  10   3       56.28       65.69    128.84 o
   0  10   3      395.33      506.81    116.12 o
   2  10   3      232.97      263.23     85.59 o
   8  10   3     1213.25     1750.11    215.35 o
  10  10   3       40.32     -159.37    159.37 o
  -7  11   3       71.36      180.42    155.21 o
  -5  11   3       68.57      379.35    158.91 o
   3  11   3      138.25      253.06    133.47 o
 -30   0   4     8741.69     8487.85    380.19 o
 -28   0   4     3202.13     2853.22    205.67 o
 -26   0   4     2764.04     2649.62    154.42 o
 -24   0   4    34711.95    34688.09   1198.60 o
 -22   0   4     1912.40     1784.74    131.90 o
 -20   0   4    11498.88    10979.13    617.20 o
 -18   0   4    17930.80    16457.91    711.27 o
 -16   0   4      100.98       49.50     63.50 o
 -14   0   4    15145.88    14397.17    496.25 o
 -12   0   4    34277.24    34331.95   1125.31 o
 -10   0   4     6600.70     6446.98    224.49 o
  -8   0   4   202131.77   231311.98  10420.85 o
  -4   0   4     1914.56     1824.28     54.48 o
  -2   0   4    21815.79    21984.09    580.62 o
   0   0   4    24269.69    23449.33   1246.77 o
   2   0   4     3183.19     3294.99    159.61 o
   4   0   4    71895.63    73493.90   3327.66 o
   6   0   4    21455.66    20258.90    751.42 o
   8   0   4    14147.89    13611.57    651.38 o
  10   0   4      882.41      984.23    115.42 o
  12   0   4     8031.88     8273.58    436.02 o
  14   0   4    17002.83    16902.27    585.06 o
  16   0   4     6634.43     7049.92    286.64 o
  18   0   4       21.28       -7.04     93.24 o
  20   0   4    14297.58    14401.35    529.94 o
  22   0   4     5046.45     5255.75    344.19 o
 -29   1   4     9936.27    10401.18    408.63 o
 -27   1   4       14.81       20.55     70.31 o
 -25   1   4    14299.74    13537.85    295.80 o
 -23   1   4     8682.80     8432.55    205.50 o
 -21   1   4     1008.79     1049.16     70.89 o
 -19   1   4    18906.92    18518.87    407.56 o
 -17   1   4     3920.86     3928.02    155.06 o
 -15   1   4     5542.85     5334.65    138.21 o
 -13   1   4    43347.71    42548.75    822.65 o
 -11   1   4    41352.48    40531.73    833.15 o
  -9   1   4    29155.65    30925.42    653.35 o
  -7   1   4    82310.35    85241.85   1598.11 o
  -5   1   4    51211.89    51969.95    831.36 o
  -3   1   4    15738.54    15879.85    347.63 o
  -1   1   4    47772.80    48280.33   1334.35 o
   1   1   4    21182.79    20973.94    484.51 o
   3   1   4    23740.96    22009.61    556.57 o
   5   1   4    52240.70    52560.38   1395.02 o
   7   1   4     2146.07     2329.97     88.35 o
   9   1   4    33540.61    33928.86   1125.48 o
  11   1   4    10756.02    11036.72    318.31 o
  13   1   4     8322.77     8865.46    231.26 o
  15   1   4    28118.65    27907.04    678.53 o
  17   1   4     5326.89     5250.55    169.42 o
  19   1   4     6535.69     6639.90    212.51 o
  21   1   4    12948.39    12559.41    338.68 o
  23   1   4      694.76      678.50    115.47 o
 -30   2   4     6093.54     6027.97    257.45 o
 -28   2   4     3365.24     3079.33    154.78 o
 -26   2   4     2285.33     2349.95    124.09 o
 -24   2   4    14871.89    15129.31    353.32 o
 -22   2   4     1138.44     1062.32     75.79 o
 -20   2   4    27422.98    27582.60    591.81 o
 -18   2   4    18098.93    18081.58    399.12 o
 -16   2   4      323.74      285.69     42.69 o
 -14   2   4    15389.89    15354.23    306.73 o
 -12   2   4    20285.44    22033.90    424.89 o
 -10   2   4     1164.35     1021.55     36.58 o
  -8   2   4   110249.18   103809.41   1665.97 o
  -6   2   4    40634.41    39977.70    608.80 o
  -4   2   4     1966.08     2090.57     44.66 o
  -2   2   4    22984.32    22971.99    436.02 o
   0   2   4    15507.76    15834.65    329.71 o
   2   2   4    14585.69    15390.65    321.58 o
   4   2   4   157897.11   153622.41   4889.04 o
   6   2   4     8111.63     8828.63    255.00 o
   8   2   4    12972.34    12147.75    351.51 o
  10   2   4    21793.62    21536.46    592.39 o
  12   2   4      952.94     1097.39     63.24 o
  14   2   4     8831.00     8750.95    231.33 o
  16   2   4    17042.26    16651.65    412.97 o
  18   2   4       14.44      -53.91     63.93 o
  20   2   4    12229.75    13206.29    407.73 o
  22   2   4    12891.21    12385.81    391.22 o
 -29   3   4     4180.04     3986.18    207.17 o
 -27   3   4       33.74      123.11     88.46 o
 -25   3   4     8730.34     8889.63    268.26 o
 -23   3   4     8741.09     9019.37    262.75 o
 -21   3   4     1609.64     1623.09    109.85 o
 -19   3   4    27093.68    28347.28    606.34 o
 -17   3   4     3328.99     3276.25    114.45 o
 -15   3   4     1503.68     1343.49     56.19 o
 -13   3   4    25737.20    25239.50    499.56 o
 -11   3   4    13080.82    13052.82    265.84 o
  -9   3   4    22161.85    22548.61    374.87 o
  -7   3   4    64237.21    63975.09    975.80 o
  -5   3   4      901.47      893.78     49.65 o
  -3   3   4    33741.55    31778.15    535.42 o
  -1   3   4    37133.70    38011.93    714.93 o
   1   3   4     3974.76     4013.46     87.16 o
   3   3   4    49255.30    48994.31   1001.03 o
   5   3   4    40117.41    40501.28   1085.26 o
   7   3   4     3669.76     3979.73    145.35 o
   9   3   4    26899.42    27167.45    637.81 o
  11   3   4    12530.73    12841.68    318.33 o
  13   3   4       97.84      131.93     48.34 o
  15   3   4    18650.52    19131.11    465.54 o
  17   3   4     7491.13     7389.58    213.83 o
  19   3   4     2303.30     2246.87    134.08 o
  21   3   4    16134.85    15882.13    556.11 o
 -28   4   4     3304.66     3234.26    216.05 o
 -26   4   4     1271.81     1368.07    113.71 o
 -24   4   4    15174.00    14623.81    569.02 o
 -22   4   4     5690.71     5936.78    195.25 o
 -20   4   4      641.18      594.36     72.02 o
 -18   4   4    32519.17    32717.95    781.77 o
 -16   4   4      965.44     1030.22     61.68 o
 -14   4   4     5941.72     6369.10    145.97 o
 -12   4   4    30564.03    30395.65    584.70 o
 -10   4   4       86.62       93.21     26.82 o
  -8   4   4    51094.13    52547.06    915.06 o
  -6   4   4    20251.12    20481.45    364.03 o
  -4   4   4     3469.17     3381.32     72.02 o
  -2   4   4    27419.99    27988.80    489.92 o
   0   4   4    10660.01    10543.96    190.25 o
   2   4   4     9052.95     9225.07    198.44 o
   6   4   4    14619.07    15124.32    323.20 o
   8   4   4    14169.47    14092.26    304.22 o
  10   4   4    14679.77    13790.47    337.28 o
  12   4   4      117.60      218.28     47.48 o
  14   4   4     5845.37     6085.68    206.79 o
  16   4   4    13770.22    14082.27    383.22 o
  18   4   4      270.68      293.66     85.40 o
  20   4   4    12837.76    12877.13    399.37 o
  22   4   4      984.88     1222.99    152.36 o
 -27   5   4      263.30      379.87    110.15 o
 -25   5   4     8439.28     8682.87    304.50 o
 -23   5   4    13991.68    14515.90    388.25 o
 -21   5   4      345.75      346.36     74.67 o
 -19   5   4    19811.04    20470.16    614.59 o
 -17   5   4     2067.94     1840.17    142.87 o
 -15   5   4      472.80      506.19     48.03 o
 -13   5   4    20669.81    20421.24    403.07 o
 -11   5   4    15733.94    15418.84    307.95 o
  -9   5   4     3354.11     3504.97     81.32 o
  -7   5   4    18413.48    18609.66    362.59 o
  -5   5   4     2402.98     2574.46     67.41 o
  -3   5   4    19521.70    19283.88    410.85 o
  -1   5   4    23483.16    22959.62    581.45 o
   1   5   4     4387.98     4593.38    121.54 o
   3   5   4    31713.24    33492.80    773.32 o
   5   5   4    14380.27    15153.81    368.93 o
   7   5   4    10019.66    10707.18    269.38 o
   9   5   4    18915.97    19816.16    477.31 o
  11   5   4     5100.75     5394.00    187.10 o
  13   5   4      349.20      398.22     70.06 o
  15   5   4     9917.36     9515.71    362.61 o
  17   5   4     6039.69     5480.37    212.63 o
  19   5   4     2134.18     1971.25    156.97 o
 -26   6   4     8512.69     8961.35    390.66 o
 -24   6   4     7915.67     8606.30    362.41 o
 -22   6   4     4048.02     4044.95    181.95 o
 -20   6   4     8437.71     9000.65    260.01 o
 -18   6   4    12018.91    12805.03    338.53 o
 -16   6   4     1397.08     1548.31     86.77 o
 -14   6   4     7097.60     6766.68    170.38 o
 -12   6   4    19710.63    20261.29    400.05 o
 -10   6   4       37.52       39.54     27.45 o
  -8   6   4   136869.30   141384.78   3269.68 o
  -6   6   4     1616.53     1527.69     52.72 o
  -4   6   4     2061.81     1958.15     72.65 o
  -2   6   4    16244.05    16320.44    524.95 o
   0   6   4     6944.33     7206.73    184.01 o
   2   6   4     2019.13     2031.31     80.35 o
   4   6   4    21823.73    21446.25    514.79 o
   6   6   4     1256.06     1619.10     73.91 o
   8   6   4    11183.24    11496.64    292.18 o
  10   6   4    25577.91    26362.60    876.70 o
  12   6   4      128.34       59.41     75.40 o
  14   6   4     6212.05     6176.45    291.57 o
  16   6   4    16439.70    16384.81    589.77 o
  18   6   4       18.24       90.42    111.50 o
 -23   7   4     9155.90     9824.45    423.30 o
 -21   7   4      781.56      785.53    122.71 o
 -19   7   4    13855.88    14024.94    507.70 o
 -17   7   4     7393.44     7436.72    294.84 o
 -15   7   4     3654.96     3558.58    154.71 o
 -13   7   4    11861.02    12400.03    437.87 o
 -11   7   4     2957.44     2921.83    104.60 o
  -9   7   4     6580.59     6126.40    209.68 o
  -7   7   4    23912.58    24345.83    512.78 o
  -5   7   4     6255.01     6432.57    174.05 o
  -3   7   4    11292.19    11334.13    291.70 o
  -1   7   4    12692.15    13051.45    318.50 o
   1   7   4      174.73      173.73     37.40 o
   3   7   4    17590.25    17052.15    472.77 o
   5   7   4    12338.51    12184.00    428.12 o
   7   7   4      177.87      277.02     66.89 o
   9   7   4    12564.67    13178.78    640.97 o
  11   7   4     5865.65     5774.71    328.23 o
  13   7   4      138.86      -40.25    111.72 o
  15   7   4     7374.52     7167.80    302.97 o
  17   7   4     3418.90     3586.64    216.54 o
 -22   8   4      670.29      577.12    126.40 o
 -20   8   4     6754.64     6826.34    298.78 o
 -18   8   4     5345.78     5233.66    244.20 o
 -16   8   4      489.39      464.71    105.59 o
 -14   8   4     4987.41     5203.33    590.77 o
 -12   8   4    10476.96    10687.45    384.87 o
 -10   8   4       38.26       -8.56     59.18 o
  -8   8   4     4245.97     4303.77    177.67 o
  -6   8   4    18279.00    16934.37    832.26 o
  -4   8   4     1230.98     1276.61    166.54 o
  -2   8   4    14666.83    13495.37   1126.95 o
   0   8   4     6065.10     6185.69    251.52 o
   2   8   4      546.24      609.33     77.25 o
   4   8   4    24437.26    24910.10    841.59 o
   6   8   4     3674.80     3760.44    228.31 o
   8   8   4     6621.08     6948.16    367.79 o
  10   8   4     7695.39     7687.43    406.65 o
  12   8   4     3118.29     3247.85    235.71 o
  14   8   4     5087.72     5179.21    336.21 o
 -19   9   4     4329.92     4356.13    319.44 o
 -17   9   4     5001.93     5138.17    416.25 o
 -15   9   4     2608.25     3011.60    171.62 o
 -13   9   4    11192.95    10916.20    396.80 o
 -11   9   4     5696.40     5777.31    559.31 o
  -9   9   4     5703.57     5996.77    361.77 o
  -7   9   4    13294.15    12918.09    665.72 o
  -5   9   4      290.20      132.77    129.53 o
  -3   9   4     4916.03     4242.27    293.54 o
  -1   9   4     8908.44     8653.85    454.07 o
   1   9   4      567.43      536.88    100.39 o
   3   9   4     4262.92     3991.99    232.47 o
   5   9   4     9452.63     9445.17    466.56 o
   7   9   4      236.49      256.99     99.00 o
   9   9   4     8658.66     9234.91    472.34 o
  11   9   4     3616.76     4198.55    278.73 o
 -14  10   4     6170.23     6227.85    420.06 o
 -12  10   4     8346.15     8175.04    479.74 o
 -10  10   4      443.51      555.38    161.69 o
  -8  10   4     7132.85     8493.09    492.46 o
  -6  10   4     3438.42     3726.21    303.25 o
  -4  10   4     2090.47     2004.55    213.50 o
  -2  10   4     7054.41     6744.60    388.60 o
   0  10   4     5332.67     5719.43    321.99 o
   2  10   4      414.97      573.65    102.24 o
   4  10   4    47175.62    51331.64   2333.25 o
  -7  11   4     8007.17     7358.74    463.09 o
  -5  11   4     2079.62     2183.36    235.24 o
 -31   1   5       37.63      -59.21    115.72 o
 -29   1   5      133.38       79.05     92.65 o
 -27   1   5       52.85        3.12     65.05 o
 -25   1   5       17.52       76.73     58.71 o
 -23   1   5       10.93       72.95     59.47 o
 -21   1   5       30.24      -19.33     51.34 o
 -19   1   5     9998.29    10050.16    241.58 o
 -17   1   5     3093.20     2900.89     99.38 o
 -15   1   5       24.42       89.53     49.59 o
 -13   1   5       74.60      266.32    118.75 o
 -11   1   5       72.69       15.98     30.18 o
  -9   1   5        4.48        7.43     20.19 o
  -7   1   5      667.74      666.99     27.23 o
  -5   1   5      275.97      283.12     19.01 o
  -3   1   5     4624.89     4699.84     97.99 o
   1   1   5     3636.60     3925.44    121.48 o
   3   1   5      131.96      102.33     41.21 o
   5   1   5       13.85       -0.56     44.99 o
   7   1   5        3.77      -37.37     37.37 o
   9   1   5     2316.94     2355.51    103.96 o
  11   1   5      318.28      304.24     48.79 o
  13   1   5        1.61       -7.68     54.29 o
  15   1   5        0.18       -6.30     68.72 o
  17   1   5     1772.79     1910.12    105.79 o
  19   1   5      315.51      326.84     80.90 o
  21   1   5       97.33       58.14     84.11 o
 -30   2   5      432.77      331.95    142.30 o
 -28   2   5     1718.10     1655.91    148.21 o
 -26   2   5      107.61      139.34     64.25 o
 -24   2   5       62.60       20.38     62.31 o
 -22   2   5     2772.58     3076.97    117.30 o
 -20   2   5      135.59      183.60     52.29 o
 -18   2   5       20.59      106.90     45.44 o
 -16   2   5       21.81       49.59     39.39 o
 -14   2   5        5.07       10.16     31.83 o
 -12   2   5      105.90       63.54     30.27 o
 -10   2   5      516.82      587.48     40.08 o
  -8   2   5       17.70       39.84     18.34 o
  -6   2   5        1.05       12.52     16.11 o
  -4   2   5       95.09      153.56     16.70 o
  -2   2   5      133.00      189.08     19.01 o
   0   2   5     1952.70     2066.74     57.83 o
   2   2   5     8356.22     8710.80    293.15 o
   4   2   5      625.57      567.74     65.92 o
   6   2   5       10.74       32.73     38.09 o
   8   2   5        4.14       44.69     43.78 o
  10   2   5    11543.20    11169.88    325.71 o
  12   2   5       43.06       64.59     45.06 o
  14   2   5      616.36      765.21     84.34 o
  16   2   5      440.29      280.20     80.11 o
  18   2   5       69.98      -41.78     69.87 o
  20   2   5     1012.24      898.71    111.46 o
  22   2   5      209.23      272.38    107.10 o
 -29   3   5     3298.55     3288.65    192.86 o
 -27   3   5      225.82      311.76     98.81 o
 -25   3   5      171.03      194.24     81.16 o
 -23   3   5        1.61       31.04     56.69 o
 -21   3   5        0.63       38.32     53.14 o
 -19   3   5       31.11       97.06     47.26 o
 -17   3   5       46.07       72.30     41.93 o
 -15   3   5     1743.13     1620.33    102.08 o
 -13   3   5    33591.26    35055.18    666.38 o
 -11   3   5     3888.86     4231.58     91.48 o
  -9   3   5      101.02       81.73     19.61 o
  -7   3   5     4910.09     5463.12    100.56 o
  -5   3   5       88.56      148.01     17.57 o
  -3   3   5      105.94       73.86     17.81 o
  -1   3   5      371.68      426.18     29.15 o
   1   3   5      504.89      633.55     48.21 o
   3   3   5       42.80       51.48     40.47 o
   5   3   5        6.59       -2.81     44.82 o
   7   3   5     1158.34      921.99     65.79 o
   9   3   5     1755.23     1777.78     91.47 o
  11   3   5    36697.05    35120.80    823.92 o
  13   3   5      392.62      426.46     76.52 o
  15   3   5      217.02      245.61     69.28 o
  17   3   5       33.58      -17.40     88.20 o
  19   3   5      277.85      333.68     95.30 o
  21   3   5        3.44      -95.42     95.42 o
 -28   4   5      744.22      887.89    126.08 o
 -26   4   5       72.48      166.69     92.16 o
 -24   4   5      138.50      285.10    136.65 o
 -22   4   5        1.56      -48.71     66.32 o
 -20   4   5       13.46      -31.08     59.66 o
 -18   4   5     1090.72      929.77     82.27 o
 -16   4   5     1327.42     1339.73     69.67 o
 -14   4   5       43.51       19.58     21.01 o
 -12   4   5      146.31      223.77     38.70 o
 -10   4   5      390.70      402.55     32.97 o
  -8   4   5      597.61      570.06     31.71 o
  -6   4   5     1550.41     1501.14     69.94 o
  -4   4   5    10479.10    10403.43    192.00 o
  -2   4   5        2.30       26.79     18.01 o
   0   4   5       39.67       17.52     21.92 o
   2   4   5      107.46      120.49     29.15 o
   4   4   5      170.21      126.96     50.53 o
   6   4   5        1.43       60.45     34.61 o
   8   4   5     3227.63     3052.67    102.06 o
  10   4   5     3508.97     3466.53    114.92 o
  12   4   5       60.96      146.46     63.07 o
  14   4   5      862.41      845.31     96.36 o
  16   4   5      397.53      183.71     98.22 o
  18   4   5      137.30      346.98     92.56 o
  20   4   5      832.80      884.30    116.32 o
 -27   5   5        6.95      -20.07     98.52 o
 -25   5   5       37.19      -10.99     90.11 o
 -23   5   5       88.48       15.99     74.19 o
 -21   5   5      184.03      269.62     73.47 o
 -19   5   5      117.74      137.28     63.99 o
 -17   5   5      209.45      194.80     51.93 o
 -15   5   5       14.50       38.93     39.59 o
 -13   5   5     1605.78     1604.62     76.24 o
 -11   5   5       11.90       34.21     29.94 o
  -9   5   5      399.58      388.65     33.12 o
  -7   5   5       49.39       41.32     26.40 o
  -5   5   5        5.49       91.58     23.75 o
  -3   5   5      951.50      932.65     36.86 o
  -1   5   5     4744.07     4729.27    105.14 o
   1   5   5      420.65      408.04     37.34 o
   3   5   5       25.78       19.59     41.02 o
   5   5   5       77.58       91.38     36.75 o
   7   5   5       42.58      -63.95     63.95 o
   9   5   5       84.57      118.45     59.75 o
  11   5   5     1906.79     2073.45    112.08 o
  13   5   5       30.23       27.10     68.60 o
  15   5   5       17.99      124.45     93.92 o
  17   5   5      711.18      579.66     98.80 o
  19   5   5      130.52      269.39     99.94 o
 -26   6   5       19.98      -14.44    119.31 o
 -24   6   5      293.46      285.44     95.88 o
 -22   6   5      610.11      784.27    102.10 o
 -20   6   5      621.00      667.09     83.49 o
 -18   6   5      391.12      467.75     70.02 o
 -16   6   5      160.27      107.84     63.67 o
 -14   6   5      428.53      458.26     52.42 o
 -12   6   5     1050.86     1008.21     51.57 o
 -10   6   5      222.98      185.56     40.82 o
  -8   6   5     1299.45     1466.66     56.38 o
  -6   6   5      319.68      279.91     37.07 o
  -4   6   5       45.66       57.41     32.97 o
  -2   6   5     4914.89     4961.66    138.19 o
   0   6   5      979.32      992.85     74.60 o
   2   6   5     1978.50     1795.80    127.80 o
   4   6   5      312.54      401.73     75.50 o
   6   6   5       22.89       58.02     43.48 o
   8   6   5       10.45      170.64    120.51 o
  10   6   5       19.08       47.08    106.17 o
  12   6   5      504.34      487.22     94.11 o
  14   6   5      108.09       62.45    126.30 o
  16   6   5      103.45     -100.44    119.59 o
  18   6   5        6.50       32.76    119.49 o
 -25   7   5        1.51      -38.85    117.89 o
 -23   7   5       20.72     -189.93    223.91 o
 -21   7   5      286.09      283.93    108.03 o
 -19   7   5    12097.17    12726.84    474.67 o
 -17   7   5     1723.72     1716.61    116.53 o
 -15   7   5     1269.10     1310.41    101.36 o
 -13   7   5      330.77      346.59     69.21 o
 -11   7   5      172.23       51.42     98.50 o
  -9   7   5        3.77      -14.13     35.76 o
  -7   7   5        6.98       40.38     37.08 o
  -5   7   5      793.21      789.87     62.27 o
  -3   7   5     1446.80     1553.96     98.89 o
  -1   7   5    37445.04    37481.69    870.62 o
   1   7   5     7078.67     6734.59    258.80 o
   3   7   5       94.22       53.40     71.94 o
   5   7   5      148.47      126.95     63.35 o
   7   7   5      503.41      581.75    110.34 o
   9   7   5       27.26       85.12    104.09 o
  11   7   5      343.48      417.06    125.60 o
  13   7   5      194.90      222.29    133.93 o
  15   7   5       93.83        6.48    135.78 o
 -22   8   5     2402.80     2546.65    188.45 o
 -20   8   5     1091.09     1085.63    130.24 o
 -18   8   5      523.63      501.12    105.14 o
 -16   8   5       55.53       82.36     84.80 o
 -14   8   5      309.23      491.01     87.71 o
 -12   8   5        5.64       85.41     78.88 o
 -10   8   5        1.05       38.64     97.73 o
  -8   8   5      350.42      399.48    138.09 o
  -6   8   5      816.10      858.63    159.61 o
  -4   8   5     2727.29     2026.53    201.01 o
  -2   8   5     2464.56     2483.68    171.17 o
   0   8   5      103.57      120.90     74.03 o
   2   8   5     6220.31     5942.84    240.51 o
   4   8   5      218.66      187.13     89.29 o
   6   8   5      202.61      236.17     96.46 o
   8   8   5     1741.71     1887.51    171.86 o
  10   8   5      184.63      203.09    123.29 o
  12   8   5      137.12      367.09    136.24 o
  14   8   5       11.72       14.57    137.86 o
 -19   9   5        6.14      163.80    103.22 o
 -17   9   5      413.95      391.91     99.44 o
 -15   9   5       31.01       47.15     83.26 o
 -13   9   5     2729.72     2824.71    200.20 o
 -11   9   5      221.74      201.26     72.54 o
  -9   9   5      114.87      309.03    151.05 o
  -7   9   5      248.72      332.63    150.12 o
  -5   9   5      310.27      359.92    142.03 o
  -3   9   5        1.54       14.80    124.68 o
  -1   9   5        9.48      -10.64    103.17 o
   1   9   5        8.29       60.84     91.14 o
   3   9   5       32.87      151.51     93.22 o
   5   9   5      256.11      460.08    107.56 o
   7   9   5        3.98      176.49    112.19 o
   9   9   5       69.57       82.58    122.13 o
  11   9   5     2098.57     2406.80    213.04 o
 -14  10   5        2.83      -15.73    176.26 o
 -12  10   5      267.38      341.42    177.42 o
 -10  10   5       41.87      -90.91    154.98 o
  -8  10   5       66.63      165.85    162.15 o
  -6  10   5       53.16      234.32    155.44 o
  -4  10   5        5.32     -132.31    132.31 o
  -2  10   5       64.68      -97.85    120.98 o
   0  10   5      604.18      709.67    126.76 o
   2  10   5        3.00      -91.83     91.83 o
   4  10   5      130.78      194.53    104.32 o
   6  10   5      300.43      420.99    118.89 o
 -30   0   6     2678.36     2617.93    216.87 o
 -28   0   6     5402.47     5267.99    229.12 o
 -26   0   6     2172.67     2052.82    143.11 o
 -24   0   6      887.18      796.71    103.41 o
 -22   0   6    20971.89    20786.22    602.82 o
 -20   0   6     5850.63     5471.27    501.02 o
 -18   0   6    11920.09    11584.88    427.29 o
 -16   0   6    17857.46    17120.78    594.62 o
 -14   0   6      301.61      382.47     69.27 o
 -12   0   6    14367.58    17041.15    581.79 o
 -10   0   6    62524.12    51678.15   2364.24 o
  -8   0   6     1781.13     1914.56     82.75 o
  -6   0   6    96164.84    93585.66   2109.54 o
  -4   0   6    41910.37    45162.61   1184.39 o
  -2   0   6     2428.17     2155.83    138.32 o
   0   0   6    30773.21    31105.01   1427.20 o
   2   0   6     7793.87     7638.62    384.44 o
   4   0   6     4484.51     4246.66    242.42 o
   6   0   6     6174.78     7068.31    256.37 o
   8   0   6    10067.65    10205.79    357.52 o
  10   0   6    15346.82    17354.89    845.21 o
  12   0   6    29112.05    25855.85   1230.58 o
  14   0   6      469.63      297.93    135.78 o
  16   0   6     3221.44     3357.96    195.54 o
  18   0   6     6478.94     6927.05    308.72 o
  20   0   6        0.34     -101.80    118.45 o
 -31   1   6      275.96      305.12    123.05 o
 -29   1   6     5054.74     5388.00    167.82 o
 -27   1   6     9567.66     9887.73    266.74 o
 -25   1   6      163.19       39.81     59.10 o
 -23   1   6    11834.64    11552.89    351.34 o
 -21   1   6    21782.64    20052.66    671.18 o
 -19   1   6      252.93      256.41     51.68 o
 -17   1   6    27479.29    27313.06    649.33 o
 -15   1   6    30103.13    32950.08   1060.84 o
 -13   1   6    19615.33    20102.06    480.77 o
 -11   1   6    41591.96    38995.16    939.10 o
  -9   1   6    46272.85    46552.45    951.47 o
  -7   1   6    25637.16    25777.37    485.72 o
  -5   1   6    71883.30    72188.41   1458.73 o
  -3   1   6     2523.18     2596.84     79.00 o
  -1   1   6    28592.36    27714.95   1752.65 o
   1   1   6    29774.65    30058.87   1827.13 o
   3   1   6     4879.07     5084.10    359.46 o
   5   1   6    43559.89    43740.33   1691.01 o
   7   1   6    18799.30    19593.47    541.54 o
   9   1   6     6680.74     7034.59    217.01 o
  11   1   6    20401.99    20754.33    576.53 o
  13   1   6     6625.66     6644.26    275.23 o
  15   1   6      720.97      720.55     91.96 o
  17   1   6     6635.46     6888.04    213.21 o
  19   1   6     4793.85     4765.71    182.69 o
  21   1   6     3005.25     2617.19    203.09 o
 -30   2   6      507.01      423.43    117.99 o
 -28   2   6     7918.55     7349.83    219.43 o
 -26   2   6     2262.63     1901.79    106.29 o
 -24   2   6     5030.97     4963.36    157.46 o
 -22   2   6    17947.77    17016.47    389.50 o
 -20   2   6     4778.74     4787.73    160.00 o
 -18   2   6     8401.60     7812.34    209.11 o
 -16   2   6    23538.26    22158.54    481.61 o
 -14   2   6       61.91       24.67     37.35 o
 -12   2   6     8910.81     8835.82    202.17 o
 -10   2   6    22530.55    23188.62    455.20 o
  -8   2   6     1771.69     1635.90     49.78 o
  -6   2   6   101086.47    98056.91   1820.82 o
  -4   2   6    25584.43    26082.00    540.70 o
  -2   2   6     5222.29     5100.43    133.50 o
   0   2   6    16197.41    16162.78    442.55 o
   2   2   6    10662.97     9728.17    291.01 o
   4   2   6    11338.31    11206.65    386.90 o
   6   2   6    56357.46    54549.96   1735.85 o
   8   2   6     4651.91     4964.45    166.60 o
  10   2   6    10409.82    10964.86    349.74 o
  12   2   6    17854.37    16457.23    620.98 o
  14   2   6       97.04      124.68     53.95 o
  16   2   6     9253.34     9215.20    296.46 o
  18   2   6    21925.10    20788.60    600.50 o
  20   2   6       34.46      -16.85    113.83 o
 -29   3   6     5638.78     5877.38    252.89 o
 -27   3   6     8154.99     8572.22    314.24 o
 -25   3   6        1.61      124.11     80.31 o
 -23   3   6    10765.69    10861.38    268.45 o
 -21   3   6    12788.42    12479.29    296.72 o
 -19   3   6      624.25      578.42     68.23 o
 -17   3   6    20481.42    20541.51    506.97 o
 -15   3   6     2945.20     2849.72     95.31 o
 -13   3   6     5226.64     5109.43    146.91 o
 -11   3   6    24672.22    24045.49    464.26 o
  -9   3   6     9920.67     9392.66    223.13 o
  -7   3   6     8394.12     8646.41    162.99 o
  -5   3   6    33365.53    33851.63    699.81 o
  -3   3   6      554.80      616.29     34.38 o
  -1   3   6    20442.89    20665.46    484.29 o
   1   3   6    16320.69    16672.87    458.13 o
   3   3   6     3966.09     4362.21    138.81 o
   5   3   6    23029.02    22431.88    744.12 o
   7   3   6    29659.39    28730.98    786.02 o
   9   3   6      717.82      698.58     68.46 o
  11   3   6    16482.95    16676.48    411.10 o
  13   3   6     5795.45     5873.77    174.98 o
  15   3   6      561.48      543.93    104.52 o
  17   3   6    20266.90    20354.24    715.42 o
  19   3   6     5360.74     5719.32    232.70 o
 -28   4   6     7323.39     7968.98    510.63 o
 -26   4   6     3118.38     3072.97    178.72 o
 -24   4   6     2361.23     2528.66    134.38 o
 -22   4   6    28788.08    28764.71    705.17 o
 -20   4   6      645.64      759.22     80.84 o
 -18   4   6    24393.60    23534.17    762.57 o
 -16   4   6    13347.40    13334.88    274.91 o
 -14   4   6      925.40     1084.38     63.15 o
 -12   4   6    12429.03    13161.62    265.11 o
 -10   4   6    19754.28    18937.64    406.15 o
  -8   4   6      688.96      644.61     35.49 o
  -6   4   6     6778.25     7042.77    152.02 o
  -4   4   6    14755.70    13903.42    297.99 o
  -2   4   6     6814.69     7156.92    162.99 o
   0   4   6    17032.52    16964.06    467.12 o
   2   4   6     1519.86     1425.04     86.85 o
   4   4   6     2280.39     2588.29    127.17 o
   6   4   6    23084.37    21939.13    609.38 o
   8   4   6     4740.92     4821.54    144.54 o
  10   4   6     8598.48     8689.19    231.27 o
  12   4   6    15129.56    15751.16    457.26 o
  14   4   6       24.61       33.23     68.67 o
  16   4   6     9008.20     9067.58    360.07 o
  18   4   6      999.97      763.63    111.42 o
 -27   5   6    10877.55    11659.80    389.10 o
 -25   5   6        2.72      -68.12     89.36 o
 -23   5   6    10573.70    10968.03    313.28 o
 -21   5   6     8104.07     8229.36    249.48 o
 -19   5   6     1616.07     1763.62    108.77 o
 -17   5   6    20406.46    21153.09    579.31 o
 -15   5   6     3893.00     3787.52    135.06 o
 -13   5   6     1884.18     1832.27     76.29 o
 -11   5   6    25148.98    24886.56    485.01 o
  -9   5   6    12084.00    11578.88    261.41 o
  -7   5   6     4812.41     4690.29    110.61 o
  -5   5   6    20349.62    19571.87    420.22 o
  -3   5   6     1132.16     1257.64     53.03 o
  -1   5   6    16792.37    16848.91    327.34 o
   1   5   6    20865.44    20439.74    557.16 o
   3   5   6    16701.90    18157.69    605.92 o
   5   5   6     7135.62     7426.78    234.36 o
   7   5   6    16978.35    16986.96    528.27 o
   9   5   6       10.15      -59.81     59.81 o
  11   5   6    12993.52    13866.56    490.67 o
  13   5   6     4638.79     4614.30    222.58 o
  15   5   6       54.79       16.10    167.01 o
  17   5   6    18665.39    19781.79    630.63 o
 -26   6   6     2602.84     2602.39    217.90 o
 -24   6   6     1752.24     1891.20    138.79 o
 -22   6   6    12509.92    12915.98    403.94 o
 -20   6   6     1592.84     1532.45    104.04 o
 -18   6   6    14117.06    14627.95    382.55 o
 -16   6   6    17746.00    16781.87    518.82 o
 -14   6   6      799.59      901.96     69.87 o
 -12   6   6    33848.41    34957.81    715.29 o
 -10   6   6    15255.28    15419.07    342.68 o
  -8   6   6     1167.14     1112.97     55.56 o
  -6   6   6    18932.61    19125.12    415.24 o
  -4   6   6    11230.70    11343.52    256.01 o
  -2   6   6     1821.90     1914.96     77.98 o
   0   6   6    16083.41    16885.03    727.13 o
   2   6   6    10176.21    10187.73    292.61 o
   4   6   6     1128.70     1241.88     66.81 o
   6   6   6    66348.35    66508.77   3078.88 o
   8   6   6     1884.13     2192.44    133.76 o
  10   6   6     5005.27     5050.70    311.11 o
  12   6   6     6033.36     6209.34    371.72 o
  14   6   6     2311.51     2419.76    231.54 o
  16   6   6     5896.25     6794.10    419.83 o
 -25   7   6      651.90      553.84    144.41 o
 -23   7   6     8123.80     9057.32    383.95 o
 -21   7   6     6393.72     6998.41    389.07 o
 -19   7   6      440.59      498.33    119.13 o
 -17   7   6    13289.67    13435.21    414.50 o
 -15   7   6     1163.83     1105.26     95.77 o
 -13   7   6      675.63      550.85     78.65 o
 -11   7   6    12122.13    12143.16    367.08 o
  -9   7   6     4077.16     4062.01    163.38 o
  -7   7   6     4668.32     4573.11    168.91 o
  -5   7   6    25160.09    25435.25    869.41 o
  -3   7   6      305.05      365.64     80.41 o
  -1   7   6     9040.94     9189.55    341.35 o
   1   7   6    12254.41    11928.68    423.78 o
   3   7   6      372.44      365.74     70.29 o
   5   7   6     7386.34     7579.41    400.86 o
   7   7   6    13644.63    13470.93    665.02 o
   9   7   6       17.95      -24.06    116.81 o
  11   7   6    12012.73    12766.58    651.84 o
  13   7   6     3352.59     3308.69    273.18 o
 -22   8   6     5519.16     5525.67    392.77 o
 -20   8   6     2695.89     2707.86    269.36 o
 -18   8   6     7058.38     6800.46    296.22 o
 -16   8   6     5704.74     5864.38    260.83 o
 -14   8   6       44.20      197.06     85.22 o
 -12   8   6     1577.50     1643.36    108.13 o
 -10   8   6    10093.99    10064.01    316.03 o
  -8   8   6        3.03       -8.56    140.41 o
  -6   8   6    12308.18    11757.60    620.61 o
  -4   8   6     7547.50     7469.77    423.07 o
  -2   8   6      442.85      463.70     90.76 o
   0   8   6    12618.56    13028.79    466.91 o
   2   8   6     3649.74     3678.33    232.47 o
   4   8   6     2448.04     2349.21    186.21 o
   6   8   6     6651.43     6625.24    366.86 o
   8   8   6     3628.48     3450.95    249.82 o
  10   8   6     5832.51     6536.65    383.75 o
  12   8   6     5817.48     5835.08    367.09 o
 -19   9   6      382.53      373.27    122.60 o
 -17   9   6     9277.43     9035.63    364.58 o
 -15   9   6     7656.45     6734.35    918.08 o
 -13   9   6     1320.14     1231.79    130.92 o
 -11   9   6     9292.31     8813.23    519.76 o
  -9   9   6     7047.50     7527.59    466.09 o
  -7   9   6     6126.22     5402.30    367.56 o
  -5   9   6    14809.02    14040.65    718.92 o
  -3   9   6       85.74       44.64    120.05 o
  -1   9   6     5407.03     5276.00    317.82 o
   1   9   6     9727.15     9680.18    492.23 o
   3   9   6        8.57        2.78    102.24 o
   5   9   6     7750.83     7630.06    411.50 o
   7   9   6     5755.79     5773.78    337.72 o
   9   9   6     1346.25     1559.97    180.42 o
 -14  10   6      114.27      313.89    201.01 o
 -12  10   6     4868.29     4435.41    371.02 o
 -10  10   6     9443.17     8592.79    524.15 o
  -8  10   6       75.10      229.23    166.08 o
  -6  10   6    20667.54    17466.15    884.08 o
  -4  10   6     6709.10     6404.34    393.92 o
  -2  10   6      339.72      298.39    134.39 o
   0  10   6     8205.89     8506.04    450.60 o
   2  10   6    12148.09    12413.14    611.59 o
   4  10   6      692.69      777.90    136.94 o
 -31   1   7      119.80      -43.72    108.03 o
 -29   1   7        1.00      -56.59     71.72 o
 -27   1   7      202.06       39.19     64.94 o
 -25   1   7     1005.89      898.94     82.76 o
 -23   1   7     3604.32     3904.56    159.47 o
 -21   1   7     1642.79     1507.15     83.25 o
 -19   1   7        6.93      -46.73     46.73 o
 -17   1   7       15.02       49.66     48.88 o
 -15   1   7      115.59      125.55     46.14 o
 -13   1   7       19.18      -27.26     40.42 o
 -11   1   7       21.55      -21.95     36.47 o
  -9   1   7      741.45      811.02     52.46 o
  -7   1   7       13.17       31.13     29.81 o
  -5   1   7     1629.94     1877.71    127.57 o
  -3   1   7       66.25       75.80     43.58 o
  -1   1   7      211.38      157.21     75.52 o
   1   1   7      590.27      559.90     90.21 o
   3   1   7      214.71      304.52     90.67 o
   5   1   7      195.88      178.81     60.96 o
   7   1   7       66.33       78.88     48.00 o
   9   1   7      781.88      630.55     62.44 o
  11   1   7      212.04      168.87     51.77 o
  13   1   7     2971.44     3053.71    180.01 o
  15   1   7        0.02      -24.57     78.04 o
  17   1   7       12.33       51.83     79.15 o
  19   1   7      764.00      668.91    182.69 o
 -30   2   7      584.89      421.21    117.95 o
 -28   2   7      132.05       55.67     90.31 o
 -26   2   7        4.61       51.13     67.70 o
 -24   2   7      227.39      220.50     91.77 o
 -22   2   7       98.64       85.76     57.89 o
 -20   2   7       37.79       10.31     51.28 o
 -18   2   7      221.14      168.15     49.63 o
 -16   2   7        1.05      -33.29     41.03 o
 -14   2   7      140.61      153.88     42.94 o
 -12   2   7       36.33      -14.76     36.93 o
 -10   2   7       33.16       47.73     27.93 o
  -8   2   7      148.25      154.39     27.19 o
  -6   2   7       52.71       28.60     29.63 o
  -4   2   7       11.96      144.39    118.48 o
  -2   2   7     6414.57     7082.51    209.05 o
   0   2   7      489.06      465.99     42.65 o
   2   2   7     2537.92     2641.77     96.04 o
   4   2   7      355.36      393.48     66.60 o
   6   2   7        1.10       -2.58     49.04 o
   8   2   7      210.93      226.48     59.69 o
  10   2   7     5949.51     5329.33    185.35 o
  12   2   7        0.45       22.45     79.71 o
  14   2   7      233.62      264.51     80.79 o
  16   2   7      100.04      118.92     95.35 o
  18   2   7        3.07       10.32    101.12 o
 -29   3   7      176.36      119.06    105.74 o
 -27   3   7       71.22       11.91     92.34 o
 -25   3   7       16.18      -39.46     77.18 o
 -23   3   7      117.78      130.60     62.59 o
 -21   3   7       22.32       45.38     55.29 o
 -19   3   7       51.43      -22.97     48.34 o
 -17   3   7     8740.85     8380.36    422.39 o
 -15   3   7     1365.93     1271.20     66.69 o
 -13   3   7     3541.02     3657.33     98.45 o
 -11   3   7    38786.70    39350.57    746.37 o
  -9   3   7     4323.17     4654.79    108.47 o
  -7   3   7      399.10      405.47     34.69 o
  -5   3   7      125.18      157.59     33.35 o
  -3   3   7       19.87       -8.95     36.93 o
  -1   3   7       24.95       -5.12     34.39 o
   1   3   7     1817.86     1833.17     80.38 o
   3   3   7     1754.22     1662.37     74.55 o
   5   3   7      694.52      553.68     75.20 o
   7   3   7     5586.78     5775.21    193.55 o
   9   3   7     9467.84     9050.53    279.90 o
  11   3   7      313.22      452.92     73.99 o
  13   3   7      354.73      335.81     87.68 o
  15   3   7        1.23      -62.32    100.62 o
  17   3   7       24.58       35.80    109.09 o
 -30   4   7      380.57      385.70    134.47 o
 -28   4   7        6.26      -96.01     96.01 o
 -26   4   7       66.87        7.68     91.11 o
 -24   4   7       29.89       92.45     95.00 o
 -22   4   7      500.13      500.49     95.57 o
 -20   4   7     1813.74     1785.42    138.49 o
 -18   4   7     1152.65      993.99     64.83 o
 -16   4   7      154.81      126.12     43.24 o
 -14   4   7        0.46       29.15     32.90 o
 -12   4   7       14.40       18.19     28.56 o
 -10   4   7      597.54      551.94     53.86 o
  -8   4   7     5863.37     6197.76    148.24 o
  -6   4   7     1785.21     1867.20     71.39 o
  -4   4   7      627.55      565.73     42.45 o
  -2   4   7      236.11      244.00     44.60 o
   0   4   7      208.12      231.66     44.15 o
   2   4   7      492.40      404.25     49.25 o
   4   4   7       31.21       33.45     58.39 o
   6   4   7      237.18      172.07     59.36 o
   8   4   7      338.62      389.43     72.76 o
  10   4   7     8566.33     7975.71    258.89 o
  12   4   7        4.18      -54.51     70.23 o
  14   4   7        2.15      -43.65     95.08 o
  16   4   7       29.92       71.04    111.38 o
 -27   5   7      271.15      250.51    106.10 o
 -25   5   7       60.26      -52.39     90.11 o
 -23   5   7       94.77      170.69     88.61 o
 -21   5   7       82.85      131.51     71.78 o
 -19   5   7      183.73      258.08     70.16 o
 -17   5   7       36.47      -57.29     57.29 o
 -15   5   7       53.22      103.41     48.62 o
 -13   5   7       55.65       43.61     40.30 o
 -11   5   7       54.44       76.36     35.85 o
  -9   5   7      219.09      314.94     44.55 o
  -7   5   7      314.95      290.51     37.43 o
  -5   5   7       23.53       -0.21     35.96 o
  -3   5   7        8.37       21.33     41.33 o
  -1   5   7       22.61       24.17     42.47 o
   1   5   7      895.60     1114.23    101.43 o
   3   5   7      184.23       96.86     62.24 o
   5   5   7        1.42      -54.54     54.54 o
   7   5   7       76.65       33.18     62.48 o
   9   5   7      119.36      106.41     69.57 o
  11   5   7      262.83      155.77     88.47 o
  13   5   7     1502.72     1551.81    137.02 o
  15   5   7       17.62       46.37    109.91 o
 -26   6   7     1088.52      875.08    154.17 o
 -24   6   7       54.72       39.58    112.66 o
 -22   6   7      282.45      342.07     92.77 o
 -20   6   7      561.23      527.98     81.30 o
 -18   6   7     1291.28     1400.28    135.65 o
 -16   6   7      499.55      631.02     72.76 o
 -14   6   7        2.01       27.35     55.01 o
 -12   6   7      572.33      600.37     58.91 o
 -10   6   7      126.65      115.65     46.32 o
  -8   6   7      118.91      142.56     45.95 o
  -6   6   7      908.79      899.70     60.08 o
  -4   6   7        7.10      -38.82     42.06 o
  -2   6   7     2278.65     2209.75    178.23 o
   0   6   7      503.08      620.88    142.14 o
   2   6   7      435.68      434.06     72.29 o
   4   6   7      187.60      203.81     72.93 o
   6   6   7      112.31       77.95    105.94 o
   8   6   7        4.16      -50.89    117.28 o
  10   6   7     1937.48     1890.98    196.38 o
  12   6   7      312.75      226.22    141.10 o
  14   6   7       35.31     -150.35    150.35 o
 -25   7   7      428.98      338.80    275.26 o
 -23   7   7     2404.79     2494.19    191.47 o
 -21   7   7     2558.45     2345.55    179.39 o
 -19   7   7       49.08       51.62     93.79 o
 -17   7   7      463.88      546.64     93.18 o
 -15   7   7       62.88       91.79     74.39 o
 -13   7   7       71.41      178.07     83.84 o
 -11   7   7       51.09      149.08     67.40 o
  -9   7   7     1307.02     1424.64    136.77 o
  -7   7   7      514.61      530.42     89.15 o
  -5   7   7     3344.05     3316.76    146.39 o
  -3   7   7     1410.60     1661.55    117.98 o
  -1   7   7      505.63      376.25     79.16 o
   1   7   7     1587.74     1763.69    152.09 o
   3   7   7        5.89       37.24     97.38 o
   5   7   7       30.28      143.18    109.87 o
   7   7   7       73.42       95.53    115.66 o
   9   7   7       92.86      -54.82    120.74 o
  11   7   7      912.68      788.08    163.31 o
  13   7   7      707.76     1035.82    189.44 o
 -22   8   7       91.86      112.05    116.11 o
 -20   8   7     3306.25     3175.34    402.02 o
 -18   8   7     2058.54     1918.99    155.02 o
 -16   8   7       25.80      173.85     97.48 o
 -14   8   7      303.36      188.61    121.79 o
 -12   8   7       15.82       41.05     71.18 o
 -10   8   7       22.03      -12.92    103.21 o
  -8   8   7     2247.79     2269.87    236.40 o
  -6   8   7     1426.31     1452.64    192.22 o
  -4   8   7      455.39      505.19    143.64 o
  -2   8   7     3451.76     3454.77    180.71 o
   0   8   7      190.48      127.45    108.95 o
   2   8   7      262.71      345.58    113.11 o
   4   8   7      423.55      514.44    123.75 o
   6   8   7      303.23      374.03    130.69 o
   8   8   7       56.97       26.14    127.45 o
  10   8   7        1.62     -101.55    136.71 o
 -19   9   7        2.40       75.53    106.10 o
 -17   9   7     1069.23     1003.85    129.13 o
 -15   9   7       80.94      176.10     97.91 o
 -13   9   7       67.03       99.85     86.64 o
 -11   9   7      107.87      147.11    172.79 o
  -9   9   7     1548.48     1074.68    201.01 o
  -7   9   7      182.86      284.05    164.00 o
  -5   9   7       54.86       -6.25    141.33 o
  -3   9   7      296.08      442.73    144.34 o
  -1   9   7      265.13      300.71    128.15 o
   1   9   7     2460.20     2744.06    216.74 o
   3   9   7      168.46      101.31    118.43 o
   5   9   7       26.70      107.10    121.67 o
   7   9   7       35.23       26.83    129.07 o
 -14  10   7      441.23      165.39    197.77 o
 -12  10   7      157.27      285.21    188.06 o
 -10  10   7       44.72      408.73    184.59 o
  -8  10   7      944.23     1034.20    204.71 o
  -6  10   7      228.30      243.57    164.00 o
  -4  10   7      423.77      424.23    164.23 o
  -2  10   7      276.11      201.70    138.56 o
   0  10   7      380.57      420.76    135.09 o
 -32   0   8     1875.38     2009.54    192.16 o
 -30   0   8     6284.89     6389.73    317.87 o
 -28   0   8     2578.21     2520.21    179.80 o
 -26   0   8    13080.01    14139.05    711.30 o
 -24   0   8     5708.36     5488.97    285.09 o
 -22   0   8     1472.31     1424.71    130.93 o
 -20   0   8    14561.00    14500.58    520.92 o
 -18   0   8      154.39      167.30     76.13 o
 -16   0   8   140075.84   149422.58   5890.94 o
 -14   0   8      542.87      634.58     86.20 o
 -12   0   8      224.31      149.32     66.38 o
 -10   0   8    10040.18    10711.64    383.22 o
  -8   0   8    18849.47    19401.30    651.14 o
  -6   0   8      137.66      237.56     82.35 o
  -4   0   8    45362.99    46050.79   2107.95 o
  -2   0   8     7715.96     7735.08    399.94 o
   0   0   8     7554.59     7147.78    373.34 o
   2   0   8    25067.91    24445.54   1148.00 o
   4   0   8     1285.20     1135.74    133.70 o
   6   0   8     1132.84     1075.29     77.96 o
   8   0   8    53305.62    51689.95   2441.73 o
  10   0   8     2746.93     2910.37    237.79 o
  12   0   8     5258.93     5492.97    351.36 o
  14   0   8    14251.99    14993.43    774.20 o
  16   0   8     2462.44     2653.36    188.83 o
  18   0   8     4760.74     4337.77    303.48 o
 -31   1   8    14692.39    13931.75    475.14 o
 -29   1   8       66.75       93.03     76.27 o
 -27   1   8     8141.16     8193.53    272.39 o
 -25   1   8    10255.66    10740.26    271.15 o
 -23   1   8      464.15      439.74     65.67 o
 -21   1   8     8438.73     8289.72    213.49 o
 -19   1   8    21386.13    20487.69    500.09 o
 -17   1   8      384.56      343.05     57.44 o
 -15   1   8    25296.52    23721.59    568.17 o
 -13   1   8    36230.34    35681.77   1127.52 o
 -11   1   8    22110.99    21873.84    520.88 o
  -9   1   8    25564.06    26362.96    688.84 o
  -7   1   8    10805.94    11455.74    398.62 o
  -5   1   8     9684.68    10054.93    482.52 o
  -3   1   8    23560.27    23414.35   1301.59 o
  -1   1   8      140.12      180.45     57.94 o
   1   1   8    20905.09    19410.74    650.73 o
   3   1   8    19835.17    18363.49    932.42 o
   5   1   8     9388.51     9414.80    344.79 o
   7   1   8     8296.92     8614.17    263.29 o
   9   1   8    18881.58    19041.38    537.66 o
  11   1   8       10.92      -70.62     84.31 o
  13   1   8    13342.72    12957.77    479.79 o
  15   1   8     4757.53     4579.98    199.04 o
  17   1   8     4052.93     4096.57    196.62 o
 -30   2   8     6340.57     6087.27    334.53 o
 -28   2   8      681.96      524.86    109.58 o
 -26   2   8    12549.22    12128.19    301.72 o
 -24   2   8     3928.32     3829.29    136.34 o
 -22   2   8     1452.23     1479.05    116.93 o
 -20   2   8    23815.13    23832.48    711.88 o
 -18   2   8     5361.41     5756.60    175.96 o
 -16   2   8    10642.20     9919.44    400.12 o
 -14   2   8    24502.55    22707.46    542.46 o
 -12   2   8       16.78       -7.26     48.20 o
 -10   2   8    14239.23    13840.15    339.59 o
  -8   2   8    22246.07    22972.65    624.38 o
  -6   2   8     1751.23     1977.89    164.81 o
  -4   2   8    10442.39    10678.22    373.47 o
  -2   2   8    26136.72    24271.38    661.14 o
   0   2   8     5325.11     5271.51    167.46 o
   2   2   8    15499.14    15211.35    424.64 o
   4   2   8     6680.39     6596.78    207.56 o
   6   2   8     3469.12     3682.13    145.13 o
   8   2   8    26519.96    26711.14    739.33 o
  10   2   8     3567.66     3645.60    148.18 o
  12   2   8     6340.48     5984.68    427.47 o
  14   2   8     5278.24     5399.21    213.15 o
  16   2   8     1286.89     1369.66    157.81 o
 -31   3   8    12014.48    12011.04    413.24 o
 -29   3   8      262.94      159.77    104.86 o
 -27   3   8     5218.60     5152.34    339.30 o
 -25   3   8     9959.44     9343.41    281.83 o
 -23   3   8      122.79      125.48     62.10 o
 -21   3   8    12847.44    12535.22    364.08 o
 -19   3   8    20017.08    18401.77    901.40 o
 -17   3   8      101.65      108.30     49.64 o
 -15   3   8    18048.69    17716.01    392.81 o
 -13   3   8     4172.76     4260.68    123.09 o
 -11   3   8     1966.65     2054.58     79.00 o
  -9   3   8    22736.96    22188.53    530.59 o
  -7   3   8    18994.08    18619.16    519.67 o
  -5   3   8     2324.59     2117.67     93.91 o
  -3   3   8    25678.55    26404.29    718.84 o
  -1   3   8     2596.08     2767.00    104.68 o
   1   3   8    15632.26    14885.14    418.52 o
   3   3   8    13943.85    13886.11    391.77 o
   5   3   8        4.26       15.28     70.50 o
   7   3   8     8079.73     8168.99    259.75 o
   9   3   8    11877.81    11669.87    351.98 o
  11   3   8      940.84      829.84    114.89 o
  13   3   8     9448.05     8930.29    650.33 o
  15   3   8     2899.98     2967.53    252.48 o
  17   3   8      138.02      -15.00    124.52 o
 -30   4   8     2316.32     2337.47    171.96 o
 -28   4   8     3051.09     2984.28    178.37 o
 -26   4   8     4887.70     4848.29    216.96 o
 -24   4   8     2233.74     2315.11    130.63 o
 -22   4   8     2920.24     2879.51    138.46 o
 -20   4   8    12938.19    12935.98    350.51 o
 -18   4   8     4705.13     4620.19    138.01 o
 -16   4   8    13179.73    12483.38    350.85 o
 -14   4   8    20651.29    20798.18    451.74 o
 -12   4   8      550.33      554.41     47.40 o
 -10   4   8     4199.12     4238.27    132.06 o
  -8   4   8    19378.22    19208.63    463.13 o
  -6   4   8      134.04      181.86     48.66 o
  -4   4   8   128672.01   132876.23   3515.98 o
  -2   4   8     2374.78     2089.70     96.04 o
   0   4   8      703.95      781.76     61.88 o
   2   4   8    16455.54    17038.39    475.96 o
   4   4   8     8979.18     8794.96    324.82 o
   6   4   8     4064.36     3982.59    156.98 o
   8   4   8    19747.57    20933.07    594.31 o
  10   4   8     1101.18     1044.05     94.95 o
  12   4   8     8038.73     8344.61    339.22 o
  14   4   8    26761.56    28521.88    975.32 o
  16   4   8     3846.52     3756.88    228.87 o
 -29   5   8       95.10       -2.42    119.95 o
 -27   5   8     5099.50     5047.36    234.46 o
 -25   5   8     8559.73     8257.30    297.57 o
 -23   5   8      301.00      337.33     92.40 o
 -21   5   8     9368.95     9392.06    276.13 o
 -19   5   8     9224.24     9567.86    297.65 o
 -17   5   8     1695.39     1572.45     97.91 o
 -15   5   8    23887.87    23595.33    579.86 o
 -13   5   8     1592.23     1484.20     72.60 o
 -11   5   8      916.57      857.84     58.97 o
  -9   5   8    16520.20    16753.16    411.29 o
  -7   5   8     8047.98     7662.86    238.11 o
  -5   5   8     3183.94     2888.85    147.70 o
  -3   5   8    36196.19    35798.71    968.04 o
  -1   5   8     8292.25     8966.31    266.47 o
   1   5   8    14549.26    14888.86    541.27 o
   3   5   8    16103.00    15307.17    527.73 o
   5   5   8      448.43      419.31     74.12 o
   7   5   8    11427.01    11169.53    434.52 o
   9   5   8     8959.08     9130.82    352.61 o
  11   5   8      760.65      698.86    119.24 o
  13   5   8     9162.26     8973.95    362.74 o
 -26   6   8     6956.01     7379.69    351.24 o
 -24   6   8     1248.88     1172.48    150.29 o
 -22   6   8     1748.99     1634.73    125.71 o
 -20   6   8    12215.25    11636.31    459.25 o
 -18   6   8     5188.39     4780.04    332.40 o
 -16   6   8      200.08      131.44     68.12 o
 -14   6   8    34192.27    34277.25    817.99 o
 -12   6   8       27.95       -7.26     65.15 o
 -10   6   8     8354.56     8413.46    228.79 o
  -8   6   8    14215.97    14382.55    505.30 o
  -6   6   8       49.45      127.49     83.33 o
  -4   6   8    25340.71    26191.50    938.43 o
  -2   6   8    15619.76    15512.70    549.85 o
   0   6   8     1287.39     1678.40    163.31 o
   2   6   8    12109.39    11435.15    577.12 o
   4   6   8    10215.73    10037.56    524.62 o
   6   6   8     1944.39     2004.32    194.76 o
   8   6   8     9413.52     8986.25    491.31 o
  10   6   8     3537.67     3720.66    285.21 o
  12   6   8     6433.76     6061.07    391.38 o
 -25   7   8     2955.80     2766.22    210.47 o
 -23   7   8      695.22      791.16    137.81 o
 -21   7   8     9820.58     9347.17    684.45 o
 -19   7   8    12104.09    11674.11    869.85 o
 -17   7   8      343.53      295.03    101.29 o
 -15   7   8    10865.54    10012.60    404.27 o
 -13   7   8      627.70      723.49     90.23 o
 -11   7   8     1047.01     1125.34     95.64 o
  -9   7   8    17536.46    17198.51    629.81 o
  -7   7   8     5901.22     5568.48    258.67 o
  -5   7   8     3504.32     3733.12    225.07 o
  -3   7   8    20781.51    22323.71   1071.67 o
  -1   7   8       40.26       49.50    115.66 o
   1   7   8     6377.24     6820.47    377.73 o
   3   7   8     7958.81     8006.41    432.79 o
   5   7   8       23.03       42.10    123.29 o
   7   7   8    11080.20    12205.65    632.18 o
   9   7   8     8727.73     8181.51    471.18 o
  11   7   8     1221.86     1274.99    199.39 o
 -22   8   8     1950.02     1954.23    171.36 o
 -20   8   8     9035.93     9331.20    386.74 o
 -18   8   8     1900.90     1994.41    164.19 o
 -16   8   8    11858.27    11587.09    671.62 o
 -14   8   8     4135.81     4498.67    573.19 o
 -12   8   8      244.43      190.90    116.47 o
 -10   8   8     3870.59     3806.10    415.09 o
  -8   8   8    10344.35    10358.74    416.78 o
  -6   8   8        1.27      -46.49    141.33 o
  -4   8   8     8949.41     9822.67    535.03 o
  -2   8   8     6085.03     6854.01    395.78 o
   0   8   8     1400.28     1665.45    176.26 o
   2   8   8     7307.67     6961.34    387.68 o
   4   8   8     1056.26     1191.26    159.84 o
   6   8   8      744.58      773.05    151.74 o
   8   8   8     8807.32     9121.10    507.73 o
 -19   9   8     6360.04     6093.88    296.67 o
 -17   9   8      274.57      284.13    114.37 o
 -15   9   8    12084.51    12337.84    467.00 o
 -13   9   8     7555.34     7972.64    496.40 o
 -11   9   8     3106.49     2985.08    288.68 o
  -9   9   8     9666.58     8997.58    533.64 o
  -7   9   8     2295.29     2543.51    258.14 o
  -5   9   8     6402.21     6730.95    418.91 o
  -3   9   8    12955.98    13535.23    690.00 o
  -1   9   8       85.82      138.56    136.94 o
   1   9   8     4214.00     3844.41    272.25 o
   3   9   8     6595.65     6823.02    394.16 o
 -12  10   8      151.72      271.79    195.69 o
 -10  10   8     6956.08     5980.81    409.89 o
  -8  10   8     5734.91     4783.31    367.09 o
  -6  10   8      119.36      -58.29    166.08 o
  -4  10   8      290.86      195.46    158.45 o
  -2  10   8    17155.94    17432.85    859.79 o
 -31   1   9       34.85       28.16    118.98 o
 -29   1   9       35.00      -18.18     79.40 o
 -27   1   9     2809.24     2659.37    136.45 o
 -25   1   9     2155.09     2274.56    108.35 o
 -23   1   9       78.97      154.99     59.82 o
 -21   1   9        0.11      -18.72     57.67 o
 -19   1   9        2.99       68.96     57.40 o
 -17   1   9        5.81       18.68     52.52 o
 -15   1   9      508.79      437.41     60.87 o
 -13   1   9      346.25      329.71     57.45 o
 -11   1   9     2914.03     3236.40    151.01 o
  -9   1   9    31689.73    33375.02    897.88 o
  -7   1   9     7077.53     7597.82    357.61 o
  -5   1   9      341.68      357.10     66.69 o
  -3   1   9        0.19       55.14     59.57 o
  -1   1   9        0.80      -34.78     57.82 o
   1   1   9     1351.90     1513.18    108.84 o
   3   1   9        0.61      -99.23    125.26 o
   5   1   9        3.99        9.88     35.52 o
   7   1   9      100.15      112.24     58.69 o
   9   1   9      496.80      563.63    103.07 o
  11   1   9      505.08      311.66    104.45 o
  13   1   9      120.51      152.80    108.02 o
  15   1   9      672.61      524.92    128.63 o
 -30   2   9      700.71      654.72    119.86 o
 -28   2   9      105.56       86.69     95.85 o
 -26   2   9       28.18      -58.63     64.29 o
 -24   2   9        2.11       15.05     69.56 o
 -22   2   9        4.69       11.62     56.65 o
 -20   2   9        0.42       -6.41     53.37 o
 -18   2   9       80.61       93.20     51.22 o
 -16   2   9      641.18      611.44     63.41 o
 -14   2   9      393.88      369.41     53.81 o
 -12   2   9      154.53      150.26     50.27 o
 -10   2   9        0.47       -8.59     40.89 o
  -8   2   9     1396.46     1383.13    100.84 o
  -6   2   9     7181.90     7625.82    416.13 o
  -4   2   9      756.63      806.71     79.40 o
  -2   2   9       90.32       80.86     46.39 o
   0   2   9      505.41      621.58     60.58 o
   2   2   9     7936.57     7945.98    240.30 o
   4   2   9      133.43      188.78    130.00 o
   6   2   9     2765.61     3087.86    358.00 o
   8   2   9       20.04      -59.97     59.97 o
  10   2   9       20.41      -29.76     90.69 o
  12   2   9     1481.22     1571.32    280.35 o
  14   2   9      212.08      192.07    127.22 o
 -31   3   9      111.80      255.43    113.77 o
 -29   3   9        7.54      -57.29    100.46 o
 -27   3   9       14.80       51.45     90.98 o
 -25   3   9        0.87      -17.82     76.08 o
 -23   3   9      877.21      973.11    110.57 o
 -21   3   9     4628.50     4600.81    161.33 o
 -19   3   9      596.96      589.82     78.88 o
 -17   3   9        1.34       13.98     50.79 o
 -15   3   9     4122.73     4184.14    211.94 o
 -13   3   9     1077.35      955.97     62.77 o
 -11   3   9        0.34      -22.09     40.53 o
  -9   3   9      485.07      476.08     52.23 o
  -7   3   9       14.86       93.36     52.91 o
  -5   3   9        1.51      -40.72     48.27 o
  -3   3   9       99.48       19.23     45.82 o
  -1   3   9      189.09      156.78     89.24 o
   1   3   9      135.94      104.80     48.46 o
   3   3   9    43385.61    41456.36   1118.15 o
   5   3   9     4915.03     4520.84    205.63 o
   7   3   9      563.52      699.30     82.06 o
   9   3   9      178.09      177.50     92.26 o
  11   3   9      203.44      195.90    104.55 o
  13   3   9      186.26      243.92    120.25 o
  15   3   9      706.30      664.79    132.53 o
 -30   4   9       88.38      126.36    108.64 o
 -28   4   9       12.73      128.56    100.59 o
 -26   4   9      131.61       53.37    119.93 o
 -24   4   9        7.82       16.88     83.73 o
 -22   4   9      148.49      174.76     76.27 o
 -20   4   9        9.55       14.01     66.77 o
 -18   4   9       78.22       54.57     53.77 o
 -16   4   9        1.90       36.10     49.03 o
 -14   4   9       43.03       48.49     45.37 o
 -12   4   9      383.01      563.84     94.99 o
 -10   4   9       15.64        3.34     44.36 o
  -8   4   9       15.99       -9.04     49.36 o
  -6   4   9      698.17      702.59     65.44 o
  -4   4   9      264.91      272.46     55.37 o
  -2   4   9       39.28       38.38     48.74 o
   0   4   9      791.09      891.64     97.96 o
   2   4   9     2677.33     2479.38    108.45 o
   4   4   9      466.01      398.36     84.19 o
   6   4   9     1460.86     1310.02     99.71 o
   8   4   9      113.42      116.44     73.83 o
  10   4   9      160.30      127.38    102.84 o
  12   4   9     1428.15     1369.68    148.92 o
  14   4   9       63.56     -114.78    114.78 o
 -27   5   9        0.70     -100.46    100.46 o
 -25   5   9        2.34      -87.91     87.91 o
 -23   5   9        1.94      -41.50     81.04 o
 -21   5   9        1.51       -6.30     76.82 o
 -19   5   9      289.45      198.98     73.94 o
 -17   5   9       64.83       98.22     66.61 o
 -15   5   9        9.32       25.18     69.65 o
 -13   5   9        3.84       69.41     73.77 o
 -11   5   9       52.17       93.10     43.32 o
  -9   5   9       18.22      -57.97     60.83 o
  -7   5   9       57.07      107.29     60.24 o
  -5   5   9        2.79       22.77     52.12 o
  -3   5   9      172.12      272.29     57.14 o
  -1   5   9        1.86      -14.49     51.29 o
   1   5   9       12.86      -68.38     68.38 o
   3   5   9       87.80       74.30     79.69 o
   5   5   9      228.76      126.23     85.56 o
   7   5   9      169.78      163.04     91.10 o
   9   5   9       34.35      -65.76     95.91 o
  11   5   9       30.84       29.61    153.59 o
  13   5   9       38.77     -135.55    169.78 o
 -26   6   9        7.29       -7.62    121.05 o
 -24   6   9     1539.05     1390.14    155.67 o
 -22   6   9        8.96      -48.32     98.87 o
 -20   6   9       19.69      -69.92     79.00 o
 -18   6   9       37.22       17.61     70.45 o
 -16   6   9      136.93      178.73     73.48 o
 -14   6   9      241.04      180.12     78.24 o
 -12   6   9     1552.12     1475.84    122.60 o
 -10   6   9     1361.74     1180.44    210.26 o
  -8   6   9       46.18       32.29     90.25 o
  -6   6   9     1266.94     1258.44    122.11 o
  -4   6   9     1470.53     1671.64    125.92 o
  -2   6   9      639.39      530.73     89.94 o
   0   6   9        2.01       29.61    112.19 o
   2   6   9        7.67      -90.21    114.50 o
   4   6   9      251.44      189.21    129.77 o
   6   6   9      857.83      789.01    161.46 o
   8   6   9       77.08       62.45    142.49 o
  10   6   9        2.56       32.85    149.20 o
 -25   7   9     1650.45     1638.08    169.36 o
 -23   7   9      703.30      539.50    131.48 o
 -21   7   9      197.65      323.70    118.06 o
 -19   7   9      146.29      257.64    107.45 o
 -17   7   9        7.41       80.87    101.67 o
 -15   7   9       91.64      106.37     94.15 o
 -13   7   9      184.54      261.89     83.20 o
 -11   7   9      223.69      293.45    112.76 o
  -9   7   9    24892.21    24523.24    865.95 o
  -7   7   9     5073.74     4609.59    400.75 o
  -5   7   9      273.22      335.48     98.50 o
  -3   7   9       26.58       -4.86    127.45 o
  -1   7   9      275.77      277.57    133.93 o
   1   7   9      197.28      161.92    124.68 o
   3   7   9      204.38      223.22    138.09 o
   5   7   9       15.75       39.09    128.61 o
   7   7   9      258.45      204.71    147.81 o
   9   7   9      273.55      196.62    160.99 o
 -22   8   9       57.04      147.16    148.97 o
 -20   8   9      212.59      347.31    121.11 o
 -18   8   9        1.60      -62.74    106.91 o
 -16   8   9       16.21      155.18    106.89 o
 -14   8   9       17.50      115.98    100.41 o
 -12   8   9        1.70       -2.78    165.16 o
 -10   8   9      404.68      388.90    122.62 o
  -8   8   9      628.75      543.57    126.01 o
  -6   8   9     4079.53     4162.00    320.14 o
  -4   8   9     1262.81     1084.85    182.97 o
  -2   8   9       69.77      148.97    134.16 o
   0   8   9      749.24     1172.29    169.09 o
   2   8   9      359.27      250.05    142.49 o
   4   8   9        7.65       19.43    137.63 o
   6   8   9      163.30      137.86    143.18 o
 -17   9   9      161.88      311.53    118.55 o
 -15   9   9       42.16      157.99    188.52 o
 -13   9   9        5.24      -72.86    186.90 o
 -11   9   9      278.12      222.06    182.74 o
  -9   9   9     1163.49      589.61    201.24 o
  -7   9   9      530.14      579.44    187.13 o
  -5   9   9      156.31      118.66    156.60 o
  -3   9   9       65.81      190.37    149.20 o
  -1   9   9        2.56      112.65    140.18 o
   1   9   9       58.40      177.88    142.26 o
 -32   0  10      167.69      334.57    137.11 o
 -30   0  10     6891.48     7962.77    714.29 o
 -28   0  10     5528.94     5938.92    313.43 o
 -26   0  10     2864.22     2451.13    174.40 o
 -24   0  10    16650.40    16439.68    591.79 o
 -22   0  10     3443.90     3695.91    205.77 o
 -20   0  10    36332.75    38737.51   1289.98 o
 -18   0  10     1832.75     1851.22    353.68 o
 -16   0  10    10333.05     9773.26    377.81 o
 -14   0  10    14020.11    13051.91    476.45 o
 -12   0  10    20245.69    19360.55    668.80 o
 -10   0  10       77.54       52.28    112.65 o
  -8   0  10     5159.47     5859.37    337.72 o
  -6   0  10    15260.24    15950.83    777.67 o
  -4   0  10      860.22     1132.27    138.79 o
  -2   0  10   131418.66   127252.70   5761.29 o
   0   0  10     3594.99     3014.69    222.06 o
   2   0  10      104.96        0.93    102.47 o
   4   0  10    11026.07    10933.67    570.88 o
   6   0  10    11233.41    11205.09    406.36 o
   8   0  10     6937.67     6483.68    394.62 o
  10   0  10    22830.43    22972.31   1126.95 o
  12   0  10     3163.45     2951.78    269.94 o
  14   0  10     7485.95     7262.05    474.65 o
 -31   1  10     2511.11     2185.19    154.16 o
 -29   1  10     9537.94     8876.00    271.54 o
 -27   1  10      271.94      226.70     76.91 o
 -25   1  10     7019.32     7259.86    202.92 o
 -23   1  10     2782.09     3055.46    168.77 o
 -21   1  10     2002.03     2094.20    147.90 o
 -19   1  10    11231.16    11829.24    313.59 o
 -17   1  10    21609.13    21281.15    520.97 o
 -15   1  10       29.46       59.60     56.70 o
 -13   1  10    17599.42    17247.71    427.10 o
 -11   1  10     2749.43     2895.42    121.70 o
  -9   1  10     3203.33     3435.81    170.31 o
  -7   1  10    17610.89    17353.70    595.20 o
  -5   1  10    10778.28    10545.66    538.84 o
  -3   1  10     1178.33     1003.18    159.61 o
  -1   1  10    33205.28    31331.85   1035.84 o
   1   1  10     5223.01     5659.00    237.80 o
   3   1  10    12899.81    12764.51    459.12 o
   5   1  10    12518.91    12214.41    358.03 o
   7   1  10     1171.70     1041.00    118.74 o
   9   1  10    12735.82    12575.37    470.00 o
  11   1  10     8670.45     8344.29    346.91 o
  13   1  10     1297.28     1157.97    144.63 o
 -30   2  10     7918.96     8331.20    452.90 o
 -28   2  10     4997.75     5009.12    218.27 o
 -26   2  10     3641.37     3482.32    146.33 o
 -24   2  10    11989.12    12232.23    300.15 o
 -22   2  10     4560.46     4963.41    154.71 o
 -20   2  10     3514.65     3560.75    127.53 o
 -18   2  10    17612.80    16413.65    783.53 o
 -16   2  10     7022.35     6873.32    196.49 o
 -14   2  10     9412.62     9486.79    256.61 o
 -12   2  10    24952.44    25619.15    654.37 o
 -10   2  10      484.21      448.34     85.46 o
  -8   2  10     9981.42    10149.97    372.47 o
  -6   2  10    17664.12    18958.06    644.95 o
  -4   2  10     1307.85     1386.50    105.77 o
  -2   2  10    17767.99    17058.82    538.94 o
   0   2  10    16832.44    16306.96    462.43 o
   2   2  10     2221.70     2220.68    100.11 o
   4   2  10    12983.54    12007.94    437.93 o
   6   2  10     6676.10     6533.57    389.15 o
   8   2  10      673.53      670.65    109.59 o
  10   2  10     6180.50     6597.65    289.67 o
  12   2  10     4030.47     3404.52    255.14 o
  14   2  10     5900.85     5996.92    295.42 o
 -29   3  10    12175.14    11877.87    391.54 o
 -27   3  10       98.13       83.43    111.53 o
 -25   3  10     8172.02     8757.25    417.96 o
 -23   3  10     9153.85     9127.73    264.12 o
 -21   3  10       37.13      -24.24     57.96 o
 -19   3  10    11987.44    11335.01    670.00 o
 -17   3  10    20055.50    19202.97    525.14 o
 -15   3  10      694.20      673.98     89.42 o
 -13   3  10    23200.85    23330.20    562.01 o
 -11   3  10     3802.93     3257.78    221.78 o
  -9   3  10     4236.89     3797.98    223.28 o
  -7   3  10    24654.17    24362.53    674.53 o
  -5   3  10     8261.88     7708.54    243.85 o
  -3   3  10     3255.37     3143.64    127.59 o
  -1   3  10    15984.32    15759.84    448.30 o
   1   3  10      196.47      255.87     56.04 o
   3   3  10    10483.33    10574.83    313.22 o
   5   3  10    12539.85    11708.32    432.70 o
   7   3  10      421.92      421.57    100.04 o
   9   3  10     2436.36     2160.17    162.07 o
  11   3  10     8503.35     8264.65    348.47 o
  13   3  10      104.88      274.73    123.58 o
 -30   4  10     2066.23     2126.90    185.77 o
 -28   4  10     8158.34     8342.01    336.50 o
 -26   4  10      874.09      882.29    113.49 o
 -24   4  10    12045.16    12414.04    393.10 o
 -22   4  10     2309.38     1935.45    236.45 o
 -20   4  10     1049.32     1199.35    107.11 o
 -18   4  10    16292.18    15055.08    557.12 o
 -16   4  10     1090.59     1192.72     76.32 o
 -14   4  10    24999.89    24841.29    762.33 o
 -12   4  10    20691.94    20868.46    655.09 o
 -10   4  10      667.28      864.06     78.42 o
  -8   4  10    22375.86    22309.11    626.10 o
  -6   4  10    15309.12    16148.78    462.48 o
  -4   4  10       65.41      153.93     60.03 o
  -2   4  10    25630.00    26552.72    731.99 o
   0   4  10    10872.78    11013.30    326.81 o
   2   4  10     3226.84     3198.50    128.21 o
   4   4  10     9589.29     9172.16    351.33 o
   6   4  10     6233.74     6846.10    307.92 o
   8   4  10     1653.57     1457.74    136.11 o
  10   4  10    42097.18    42159.51   1404.10 o
  12   4  10      322.11      232.46    122.92 o
 -27   5  10      318.04      187.75    103.20 o
 -25   5  10     5794.20     5991.98    240.98 o
 -23   5  10     7866.37     8161.35    430.65 o
 -21   5  10        6.09      -24.21     80.60 o
 -19   5  10     6956.98     6967.24    223.68 o
 -17   5  10     9182.83     8839.27    260.24 o
 -15   5  10     1094.13     1026.17    166.63 o
 -13   5  10    22201.72    21877.11    630.27 o
 -11   5  10     3492.28     3662.29    210.49 o
  -9   5  10     1394.53     1504.35     93.69 o
  -7   5  10    12735.34    13562.01    398.08 o
  -5   5  10      559.12      613.56     73.00 o
  -3   5  10     6567.38     6018.91    202.25 o
  -1   5  10    15441.58    15271.83    438.72 o
   1   5  10      346.99      296.19     86.93 o
   3   5  10     8307.17     7768.33    309.63 o
   5   5  10     8355.15     7931.13    317.46 o
   7   5  10       12.63      107.67    102.96 o
   9   5  10     1507.69     1291.65    197.31 o
  11   5  10    10334.86     9258.96    542.43 o
 -26   6  10      723.21      967.53    224.72 o
 -24   6  10     6817.48     6901.58    323.78 o
 -22   6  10     3042.21     3289.64    213.67 o
 -20   6  10     1431.34     1573.34    279.31 o
 -18   6  10    19143.10    18699.07    482.65 o
 -16   6  10      619.95      550.58     98.85 o
 -14   6  10     9084.29     9346.42    313.01 o
 -12   6  10    15531.71    14476.38    551.63 o
 -10   6  10       56.61      106.09    110.22 o
  -8   6  10     6973.66     6810.68    417.17 o
  -6   6  10     8024.13     8469.15    345.93 o
  -4   6  10       90.63       73.17     89.10 o
  -2   6  10     1125.00     1185.07    113.58 o
   0   6  10    15338.04    14175.27    717.07 o
   2   6  10     3294.63     3576.09    272.49 o
   4   6  10    10735.59    10631.80    569.72 o
   6   6  10     1003.13     1242.61    191.76 o
   8   6  10      560.60      664.56    174.41 o
 -23   7  10     7776.85     7928.02    352.04 o
 -21   7  10       93.49       59.63    114.73 o
 -19   7  10     7103.17     6771.67    387.68 o
 -17   7  10     9447.19     8829.38    365.22 o
 -15   7  10      517.14      442.79    143.88 o
 -13   7  10    12025.49    11765.82    471.55 o
 -11   7  10     7769.43     7374.30    335.60 o
  -9   7  10     2032.71     1810.12    162.19 o
  -7   7  10    12835.00    12887.67    494.18 o
  -5   7  10     8687.92     8540.17    350.16 o
  -3   7  10     5247.66     5460.12    355.30 o
  -1   7  10    10596.13    11638.01    608.12 o
   1   7  10       42.89      -51.81    132.54 o
   3   7  10     5950.28     6171.41    381.90 o
   5   7  10     9060.53     8721.86    494.08 o
 -20   8  10     4877.37     4792.68    348.82 o
 -18   8  10     7301.27     6578.09    309.13 o
 -16   8  10     2027.27     1624.22    154.72 o
 -14   8  10     6719.29     7791.52    496.16 o
 -12   8  10     8881.49     8097.55    504.49 o
 -10   8  10      285.23      365.04    321.99 o
  -8   8  10     3657.53     3557.05    220.07 o
  -6   8  10     9911.80    10509.44    592.62 o
  -4   8  10       14.02       95.99    155.90 o
  -2   8  10    16410.78    17619.28    875.29 o
   0   8  10     3400.05     3692.44    284.05 o
   2   8  10      458.44      389.53    154.52 o
 -15   9  10      108.49      446.66    207.26 o
 -13   9  10     9249.29    10242.97    600.72 o
 -11   9  10     4001.31     3979.73    343.73 o
  -9   9  10     1752.78     1917.58    265.08 o
  -7   9  10     5875.35     5757.13    414.97 o
  -5   9  10     4260.67     4307.50    332.63 o
  -3   9  10     3097.80     3567.76    291.45 o
 -31   1  11      135.13       91.79     98.98 o
 -29   1  11      167.50       51.16     78.44 o
 -27   1  11        3.20       85.81     74.69 o
 -25   1  11       11.86      116.19     64.49 o
 -23   1  11        5.16        1.13     66.17 o
 -21   1  11       23.53       35.26     64.78 o
 -19   1  11       61.38      131.73     68.43 o
 -17   1  11      185.65      227.27     69.41 o
 -15   1  11      102.56       77.24     62.14 o
 -13   1  11     2934.36     2841.13    151.14 o
 -11   1  11      469.65      588.87    140.52 o
  -9   1  11       25.08       87.41     83.48 o
  -7   1  11      345.89      458.36     88.51 o
  -5   1  11      289.86      262.76     79.41 o
  -3   1  11      325.91      260.68     87.28 o
  -1   1  11      541.58      675.94    115.42 o
   1   1  11      400.40      487.12     96.41 o
   3   1  11      218.56      337.14     93.88 o
   5   1  11     1966.73     2092.06    153.65 o
   7   1  11      147.34      208.97    103.83 o
   9   1  11      314.52      257.14    119.47 o
  11   1  11      323.96      321.19    127.30 o
 -30   2  11        7.97       71.37     97.28 o
 -28   2  11        6.25      -83.48     83.48 o
 -26   2  11      263.88      283.21     98.63 o
 -24   2  11       55.19      117.35     85.52 o
 -22   2  11       19.80       71.08     63.57 o
 -20   2  11        1.90      145.77     60.94 o
 -18   2  11        6.21      -57.02     58.00 o
 -16   2  11      201.54      187.38     72.32 o
 -14   2  11        2.44      -57.59     57.59 o
 -12   2  11       82.41       30.43     66.11 o
 -10   2  11     1053.92     1178.77    159.49 o
  -8   2  11      531.62      630.62    127.22 o
  -6   2  11     1140.83     1073.22    218.13 o
  -4   2  11       39.84       -2.84     80.94 o
  -2   2  11       34.57       48.55     63.03 o
   0   2  11      504.81      450.64     65.79 o
   2   2  11     3182.99     3236.87    133.68 o
   4   2  11      107.23       29.84     92.88 o
   6   2  11      157.78      126.24    102.76 o
   8   2  11      575.58      849.04    213.62 o
  10   2  11      199.08      206.66    160.88 o
  12   2  11      149.42      228.43    131.02 o
 -29   3  11       20.38      -14.12     99.36 o
 -27   3  11      152.65      116.73     89.89 o
 -25   3  11     3079.43     3119.27    165.57 o
 -23   3  11      662.53      588.39     87.37 o
 -21   3  11     1671.53     1469.03    118.34 o
 -19   3  11     2324.80     2097.09    133.74 o
 -17   3  11     2422.01     2177.55    224.07 o
 -15   3  11      177.33      230.29     69.68 o
 -13   3  11       87.63       -0.99     58.29 o
 -11   3  11        3.41       21.47     66.77 o
  -9   3  11      378.10      379.46     70.50 o
  -7   3  11     1832.49     1949.08    107.72 o
  -5   3  11     2395.79     2625.51    161.90 o
  -3   3  11      475.92      472.53     69.46 o
  -1   3  11      153.70      205.56     62.29 o
   1   3  11     2788.57     2689.69    119.55 o
   3   3  11     1270.21     1127.00    118.60 o
   5   3  11     1221.34     1024.48    119.79 o
   7   3  11        0.38       42.19    104.40 o
   9   3  11      274.71      110.83    133.00 o
  11   3  11       90.19       36.53    118.80 o
 -28   4  11      212.01       73.78     99.28 o
 -26   4  11      168.02      149.77     95.26 o
 -24   4  11      116.54      197.53    117.93 o
 -22   4  11      351.13      435.61     94.98 o
 -20   4  11       10.47      -25.32     73.23 o
 -18   4  11      102.46       73.78     74.06 o
 -16   4  11     2101.71     1916.31     94.15 o
 -14   4  11      685.46      717.81     76.21 o
 -12   4  11       72.10       84.04    115.98 o
 -10   4  11        1.47       37.82     65.88 o
  -8   4  11        4.35      -56.88    109.10 o
  -6   4  11      585.19      627.47     76.90 o
  -4   4  11      544.89      591.75     74.76 o
  -2   4  11      264.34      293.65     95.77 o
   0   4  11       27.11       64.86     59.01 o
   2   4  11     4576.43     4624.25    506.00 o
   4   4  11       34.05      -43.14    117.39 o
   6   4  11       44.66       61.70    101.53 o
   8   4  11      737.65      664.17    128.56 o
  10   4  11      108.85       -0.02    117.66 o
 -27   5  11      211.11      208.36    103.36 o
 -25   5  11       33.63       47.32     95.29 o
 -23   5  11       20.67      153.53     91.67 o
 -21   5  11        1.97      -57.85     84.88 o
 -19   5  11      243.98      301.17    158.62 o
 -17   5  11      265.04      254.91     76.64 o
 -15   5  11      375.58      431.24     93.23 o
 -13   5  11        7.88      104.90    113.00 o
 -11   5  11        1.75       58.54    103.26 o
  -9   5  11       22.03       -2.87     94.77 o
  -7   5  11      160.91       55.64     93.44 o
  -5   5  11       82.93      112.75     66.13 o
  -3   5  11        1.26      -41.20     62.34 o
  -1   5  11       59.62      -27.43     71.39 o
   1   5  11      109.04       48.24    124.79 o
   3   5  11       32.39      281.04    151.97 o
   5   5  11      326.66      299.78    163.31 o
   7   5  11      263.36      238.02    157.06 o
 -26   6  11      438.38      465.18    139.19 o
 -24   6  11       12.03       16.66    115.30 o
 -22   6  11      257.16      297.77    149.31 o
 -20   6  11      237.34      334.31    116.34 o
 -18   6  11      320.37      186.84    117.56 o
 -16   6  11      285.42      321.48     94.17 o
 -14   6  11       34.00       73.72     84.07 o
 -12   6  11      768.63      782.14    142.49 o
 -10   6  11       10.00       58.71    139.94 o
  -8   6  11      210.45      238.97    122.36 o
  -6   6  11        5.06      -26.49    182.51 o
  -4   6  11       42.24      -22.69    162.27 o
  -2   6  11      373.27      414.51    156.14 o
   0   6  11      467.32      547.98    165.39 o
   2   6  11     1318.06     1120.94    185.98 o
   4   6  11        3.67      -37.94    149.20 o
   6   6  11       22.55       83.74    161.92 o
 -23   7  11       10.80      133.74    123.34 o
 -21   7  11       57.21       88.12    121.54 o
 -19   7  11      357.39      254.03    121.89 o
 -17   7  11     2064.38     1858.72    166.00 o
 -15   7  11        0.45       24.52    178.80 o
 -13   7  11     7577.24     7877.59    359.53 o
 -11   7  11       58.76      179.42    157.18 o
  -9   7  11       35.07      116.36    107.91 o
  -7   7  11      162.91      201.60    161.11 o
  -5   7  11      241.53      209.08    104.80 o
  -3   7  11      542.85      705.04    174.87 o
  -1   7  11        8.39      -84.89    147.11 o
   1   7  11       36.61       17.35    149.66 o
   3   7  11        2.26      275.03    157.52 o
 -20   8  11       19.63        1.53    125.38 o
 -18   8  11      160.89       53.99    119.71 o
 -16   8  11     1351.64     1541.93    247.27 o
 -14   8  11      265.62      215.58    197.77 o
 -12   8  11      119.40      186.67    192.68 o
 -10   8  11       97.72      -97.61    187.13 o
  -8   8  11       30.30      -12.15    117.84 o
  -6   8  11       14.05        4.39    174.18 o
  -4   8  11     1220.72     1114.00    208.41 o
  -2   8  11      157.64      322.91    164.23 o
   0   8  11       43.00       -3.70    157.52 o
 -11   9  11       38.69     -194.07    194.07 o
  -9   9  11        2.34     -198.00    198.00 o
 -30   0  12        9.51       63.27    122.17 o
 -28   0  12    12456.33    12113.04    489.92 o
 -26   0  12    13548.32    13991.16    523.19 o
 -24   0  12       70.12      195.75    104.93 o
 -22   0  12    33440.81    33862.50   1147.01 o
 -20   0  12     2648.81     2355.27    174.03 o
 -18   0  12     3514.44     3405.40    201.12 o
 -16   0  12    13812.79    13067.17   1067.51 o
 -14   0  12     3993.00     3986.74    217.61 o
 -12   0  12    12194.49    12702.51    664.10 o
 -10   0  12    35926.13    37263.93   1751.96 o
  -8   0  12      549.16      325.69    141.33 o
  -6   0  12    16945.62    17264.91    860.25 o
  -4   0  12    13774.70    14049.90    716.61 o
  -2   0  12       33.87       -6.01    119.82 o
   0   0  12     6115.38     6023.37    378.66 o
   2   0  12    16097.00    15671.17    799.88 o
   4   0  12     3926.85     3690.12    286.83 o
   6   0  12     6399.17     6134.63    395.78 o
   8   0  12      894.51      902.81    193.84 o
  10   0  12     1447.80     1083.93    219.75 o
 -31   1  12      710.01      746.69    119.39 o
 -29   1  12     3827.10     4072.86    183.79 o
 -27   1  12     7986.94     9084.44    265.83 o
 -25   1  12     1339.00     1448.39    103.71 o
 -23   1  12     8592.45     9059.86    448.74 o
 -21   1  12     1453.85     1609.93    104.67 o
 -19   1  12     3243.24     3281.42    142.88 o
 -17   1  12    12411.84    12329.07    371.16 o
 -15   1  12    17265.55    16654.53    443.83 o
 -13   1  12      418.83      343.78    105.58 o
 -11   1  12    26709.52    26227.60   1516.60 o
  -9   1  12     4826.68     4873.07    228.70 o
  -7   1  12     2291.01     2437.38    171.06 o
  -5   1  12    16829.23    17445.32    610.47 o
  -3   1  12     1939.01     1976.88    142.57 o
  -1   1  12     4951.74     4579.73    221.98 o
   1   1  12    13198.72    12192.06    848.34 o
   3   1  12      176.55      132.60    117.85 o
   5   1  12     8690.58     8448.47    345.28 o
   7   1  12     8833.59     8876.70    369.71 o
   9   1  12     2045.36     2098.91    178.65 o
 -30   2  12       12.57      172.10    100.72 o
 -28   2  12     6454.11     6412.60    251.05 o
 -26   2  12     5825.83     5503.06    188.85 o
 -24   2  12     3451.18     3897.89    164.30 o
 -22   2  12    12374.62    13456.36    324.06 o
 -20   2  12     4982.62     5603.66    173.52 o
 -18   2  12     1187.73     1152.45    142.91 o
 -16   2  12    13589.86    13175.08    440.74 o
 -14   2  12     1182.59     1110.85    102.79 o
 -12   2  12    22613.00    23536.18   1284.36 o
 -10   2  12    14675.48    16117.40    574.77 o
  -8   2  12     1029.18     1052.82    117.46 o
  -6   2  12     9273.44     9955.08    376.75 o
  -4   2  12    10956.38    10058.02    673.69 o
  -2   2  12       15.47       55.69    118.24 o
   0   2  12    13276.09    13336.91    394.97 o
   2   2  12    10947.18    10445.73    402.44 o
   4   2  12     1941.04     1871.59    153.80 o
   6   2  12    12706.06    12826.63    485.52 o
   8   2  12     1639.59     1651.21    159.63 o
 -29   3  12     2051.65     2055.47    229.20 o
 -27   3  12     9256.93     9968.90    408.48 o
 -25   3  12      293.78      377.23    121.41 o
 -23   3  12     9297.41     9534.14    321.72 o
 -21   3  12     7819.23     6878.86    222.98 o
 -19   3  12      230.09      222.95     69.55 o
 -17   3  12     9757.96     9168.21    276.88 o
 -15   3  12     9667.31     9196.59    302.36 o
 -13   3  12     1004.90      787.87    186.03 o
 -11   3  12    18912.04    19354.51    676.24 o
  -9   3  12     1448.43     1403.46    130.43 o
  -7   3  12     2433.83     2254.51    123.99 o
  -5   3  12    15115.94    15231.61    446.69 o
  -3   3  12     8323.07     8972.23    284.64 o
  -1   3  12     6495.84     6671.92    261.44 o
   1   3  12    15920.52    15393.55    551.29 o
   3   3  12      303.74      198.32    182.51 o
   5   3  12     8504.45     8509.21    367.09 o
   7   3  12     9838.29     9078.90    372.10 o
   9   3  12       13.39      -88.94    114.65 o
 -28   4  12     7574.01     8004.53    297.80 o
 -26   4  12     3905.26     4289.45    470.51 o
 -24   4  12     1372.27     1413.55    147.10 o
 -22   4  12    10102.55    10368.30    435.52 o
 -20   4  12     1675.06     1505.91    187.15 o
 -18   4  12     4240.86     4158.70    216.71 o
 -16   4  12    12236.50    11262.26    438.81 o
 -14   4  12     5564.26     4973.98    298.89 o
 -12   4  12      331.93      438.88    134.58 o
 -10   4  12    34093.10    36753.06   1279.35 o
  -8   4  12      458.24      425.29     80.61 o
  -6   4  12     6815.05     6759.06    233.45 o
  -4   4  12     7018.09     7188.43    261.14 o
  -2   4  12       99.02       52.57     68.48 o
   0   4  12    12838.78    12187.17    449.94 o
   2   4  12    14952.45    15522.45    561.00 o
   4   4  12      420.83      442.74    116.20 o
   6   4  12     5395.82     5013.68    402.48 o
 -27   5  12    11233.55    10996.65    370.14 o
 -25   5  12      488.08      356.98    149.70 o
 -23   5  12     5339.81     5567.77    235.94 o
 -21   5  12     9734.70     9472.71    502.46 o
 -19   5  12      807.29      944.07    112.93 o
 -17   5  12     8727.18     8783.53    544.42 o
 -15   5  12    10564.20    10641.60    354.11 o
 -13   5  12      396.82      461.10    159.84 o
 -11   5  12     7960.02     8279.63    358.12 o
  -9   5  12      340.90      263.14    131.04 o
  -7   5  12      799.28     1048.78    128.81 o
  -5   5  12     9525.33    10452.26    406.94 o
  -3   5  12     8917.69     9142.14    359.87 o
  -1   5  12     3663.15     3737.77    289.60 o
   1   5  12    15707.68    16554.55    842.44 o
   3   5  12      667.74      458.92    173.02 o
   5   5  12     4250.29     4473.12    345.58 o
 -24   6  12     4171.60     4672.67    292.15 o
 -22   6  12     3202.15     3017.88    211.08 o
 -20   6  12     2901.45     2833.91    201.78 o
 -18   6  12     1283.69     1226.39    148.85 o
 -16   6  12    11430.22    10762.67    431.95 o
 -14   6  12     2684.36     2997.72    214.20 o
 -12   6  12     5341.99     5638.31    295.96 o
 -10   6  12     9193.53    10004.27    414.93 o
  -8   6  12       87.46      284.88    113.01 o
  -6   6  12     2772.57     3386.38    265.89 o
  -4   6  12     6181.65     6139.26    406.42 o
  -2   6  12        5.86     -109.87    156.83 o
   0   6  12    13743.84    14298.79    745.98 o
   2   6  12     4481.76     4229.54    326.84 o
   4   6  12      159.18       85.35    170.25 o
 -21   7  12     8560.54     8382.75    368.37 o
 -19   7  12      123.10      -60.43    231.66 o
 -17   7  12     3407.02     3416.93    528.09 o
 -15   7  12     9287.11     9887.21    583.37 o
 -13   7  12      443.88      339.80    213.50 o
 -11   7  12     9547.34     9743.80    706.43 o
  -9   7  12     5922.87     5728.08    402.48 o
  -7   7  12     3478.69     3490.44    223.63 o
  -5   7  12     9114.16     9899.01    572.96 o
  -3   7  12     4206.98     4197.62    333.09 o
  -1   7  12     1392.55     1532.21    224.37 o
   1   7  12    11689.05    11791.60    643.51 o
 -16   8  12     6554.38     6289.84    460.08 o
 -14   8  12     1243.37     1574.08    267.17 o
 -12   8  12     5850.08     4966.27    414.28 o
 -10   8  12     8584.97     7746.65    513.51 o
  -8   8  12        9.25     -142.95    189.91 o
  -6   8  12     7606.31     8105.64    507.04 o
  -4   8  12     8473.53     8883.08    527.85 o
 -29   1  13        9.10      166.39    101.07 o
 -27   1  13        4.99      126.89     81.75 o
 -25   1  13       32.30      180.59     79.21 o
 -23   1  13      161.60      173.85     78.44 o
 -21   1  13      133.94      234.30     79.80 o
 -19   1  13      836.56      953.09     94.05 o
 -17   1  13     3883.17     3890.53    162.09 o
 -15   1  13     1920.87     1600.81    121.80 o
 -13   1  13      463.08      574.74    179.04 o
 -11   1  13        7.71       95.80    146.88 o
  -9   1  13        0.14       21.82    105.94 o
  -7   1  13      591.86      662.96    133.47 o
  -5   1  13        0.52      -93.00     93.00 o
  -3   1  13        2.73        7.99     94.86 o
  -1   1  13      139.68      198.73    102.98 o
   1   1  13        2.31       44.39    100.42 o
   3   1  13      298.61      119.34    110.32 o
   5   1  13        8.07     -110.38    110.38 o
   7   1  13      638.08      662.23    138.34 o
 -30   2  13        2.54       50.77     98.41 o
 -28   2  13       29.84      -86.12     89.69 o
 -26   2  13        4.54       20.84     89.11 o
 -24   2  13      280.14      458.12     86.50 o
 -22   2  13       17.46      -44.03     75.22 o
 -20   2  13       13.86       68.84     68.56 o
 -18   2  13       12.03       54.71     76.61 o
 -16   2  13      774.67      521.03     99.52 o
 -14   2  13     1763.88     1339.31    146.24 o
 -12   2  13     1920.91     2080.53    164.72 o
 -10   2  13       43.97      -97.95     97.95 o
  -8   2  13      223.27      317.63    106.18 o
  -6   2  13     2282.95     2693.57    272.60 o
  -4   2  13      389.62      196.27    118.01 o
  -2   2  13     4468.95     4026.83    170.37 o
   0   2  13        6.01      -95.07     95.07 o
   2   2  13       85.95      337.17    115.29 o
   4   2  13      810.60      757.15    135.16 o
   6   2  13        2.74      -70.75    121.67 o
 -29   3  13       58.55      231.12    106.53 o
 -27   3  13      243.96      190.69     97.38 o
 -25   3  13       63.32       26.42     93.95 o
 -23   3  13     1136.66     1227.76    119.89 o
 -21   3  13     1061.72     1123.50    119.78 o
 -19   3  13      149.50       99.55     72.60 o
 -17   3  13        4.63       52.05     76.91 o
 -15   3  13      352.44      176.73     87.90 o
 -13   3  13       16.29      -79.46     79.46 o
 -11   3  13      128.00      -20.20     79.83 o
  -9   3  13        0.47       85.23     75.83 o
  -7   3  13      261.15      344.68     82.87 o
  -5   3  13    12974.41    14154.94    425.57 o
  -3   3  13     9025.88     8876.46    287.86 o
  -1   3  13     1981.14     2020.76    235.94 o
   1   3  13       41.72      -27.53    102.31 o
   3   3  13      191.82       -5.82    117.58 o
   5   3  13       40.20       33.96    178.92 o
 -28   4  13       79.20      141.20    104.69 o
 -26   4  13       10.06       24.90    111.86 o
 -24   4  13       27.74      114.41    133.88 o
 -22   4  13      207.24      137.28    197.94 o
 -20   4  13       70.01       67.09     96.12 o
 -18   4  13        0.90     -135.13    135.13 o
 -16   4  13      103.04       70.16     99.59 o
 -14   4  13       42.68       60.83    120.35 o
 -12   4  13      130.79      138.02    101.28 o
 -10   4  13      601.97      710.21     97.46 o
  -8   4  13      356.50      387.85     87.12 o
  -6   4  13     1182.72     1269.61    158.91 o
  -4   4  13      413.35      420.02     95.97 o
  -2   4  13     2675.55     2620.75    176.97 o
   0   4  13       29.66      -23.07     99.58 o
   2   4  13       53.35      -27.89    107.18 o
   4   4  13      742.81      931.58    143.64 o
 -25   5  13       39.67      107.92    104.45 o
 -23   5  13       18.41      -28.60     99.46 o
 -21   5  13       80.02      108.95    134.72 o
 -19   5  13       79.71       -7.82    120.14 o
 -17   5  13      471.35      429.61    328.00 o
 -15   5  13      290.83      192.01    351.71 o
 -13   5  13        0.82       24.17    164.93 o
 -11   5  13       47.33      137.89    120.70 o
  -9   5  13        1.22      171.97    137.17 o
  -7   5  13      244.40      372.80    114.43 o
  -5   5  13      596.31      829.02    195.69 o
  -3   5  13       24.97      188.52    166.78 o
  -1   5  13       95.27      128.15    173.72 o
   1   5  13       21.76      259.99    179.96 o
   3   5  13        6.30     -142.95    172.10 o
 -24   6  13      360.81      311.50    139.08 o
 -22   6  13       22.06      165.37    188.64 o
 -20   6  13      240.88       98.91    121.49 o
 -18   6  13      196.42      196.78    127.68 o
 -16   6  13      196.33      -29.84    190.37 o
 -14   6  13     1325.50     1289.10    287.64 o
 -12   6  13      440.42      786.73    398.32 o
 -10   6  13       44.66      105.41    122.25 o
  -8   6  13      118.54      334.58    127.86 o
  -6   6  13       80.00      -31.92    181.58 o
  -4   6  13      597.69      586.15    199.85 o
  -2   6  13      170.42      112.42    179.27 o
   0   6  13      509.22      676.59    183.66 o
 -19   7  13      196.26       23.35    186.90 o
 -17   7  13     1958.17     2068.86    289.60 o
 -15   7  13     5369.80     3911.72    365.24 o
 -13   7  13      491.32      593.08    236.86 o
 -11   7  13       12.64      315.06    160.53 o
  -9   7  13      124.86      314.79    146.65 o
  -7   7  13       41.97      100.16    201.47 o
  -5   7  13      214.17      354.14    195.23 o
  -3   7  13      446.99      398.78    199.39 o
 -30   0  14     5538.80     5122.71    275.52 o
 -28   0  14     5905.03     5343.85    570.18 o
 -26   0  14    25899.46    27674.50    964.44 o
 -24   0  14     1756.09     2253.91    407.46 o
 -22   0  14     2038.80     2309.61    186.96 o
 -20   0  14    14660.34    13821.92    565.33 o
 -18   0  14     2523.99     2426.41    187.60 o
 -16   0  14     3802.37     3439.15    309.50 o
 -14   0  14    14009.55    13050.17    704.11 o
 -12   0  14     5742.19     6068.24    404.57 o
 -10   0  14      197.22      214.66    176.03 o
  -8   0  14    31674.04    32951.35   1577.55 o
  -6   0  14     1010.77      928.49    179.73 o
  -4   0  14     5144.47     5618.34    376.81 o
  -2   0  14     5058.17     4493.93    334.01 o
   0   0  14      831.96      789.24    179.96 o
   2   0  14     6651.57     6143.42    408.50 o
   4   0  14     6910.98     7367.76    468.18 o
 -29   1  14      224.97      375.24    107.00 o
 -27   1  14     2047.77     2075.85    126.95 o
 -25   1  14     6055.08     6807.24    283.22 o
 -23   1  14     1037.23     1058.19    104.89 o
 -21   1  14    10828.10    10600.58    306.88 o
 -19   1  14     7954.73     7702.96    247.56 o
 -17   1  14      348.58      299.04     99.49 o
 -15   1  14    11426.69    11334.47    450.60 o
 -13   1  14    10960.67    10818.07    514.32 o
 -11   1  14      806.40     1119.21    150.72 o
  -9   1  14     9580.53     9972.15    561.39 o
  -7   1  14      606.03      572.90    124.31 o
  -5   1  14     2345.96     2398.14    234.67 o
  -3   1  14    11746.05    10984.46    428.37 o
  -1   1  14     9387.55     8951.77    369.32 o
   1   1  14     2164.22     2128.71    175.14 o
   3   1  14    13386.12    12987.68    501.65 o
   5   1  14     2220.09     2251.50    191.77 o
 -28   2  14      136.92      194.02    103.47 o
 -26   2  14     7873.60     7879.68    286.28 o
 -24   2  14     3917.69     4125.84    171.65 o
 -22   2  14     2562.10     2764.39    142.28 o
 -20   2  14    11306.91    11225.86    320.47 o
 -18   2  14     2075.25     2042.38    145.53 o
 -16   2  14     1734.70     1686.41    170.23 o
 -14   2  14     9200.31     8711.84    548.33 o
 -12   2  14     1048.12      942.98    142.32 o
 -10   2  14     9938.96    10886.63    426.11 o
  -8   2  14    12154.34    12817.96    485.04 o
  -6   2  14      199.23       84.96    104.23 o
  -4   2  14     5256.39     4706.36    277.27 o
  -2   2  14     5924.76     6113.80    286.87 o
   0   2  14      412.61      460.17    124.69 o
   2   2  14    16123.29    15480.52    576.44 o
   4   2  14     3715.05     3374.23    220.96 o
 -27   3  14     2035.37     2269.27    157.40 o
 -25   3  14     8472.18     8779.21    314.24 o
 -23   3  14      629.74      726.71    118.16 o
 -21   3  14     7073.15     6949.82    266.43 o
 -19   3  14     7813.86     7371.05    272.45 o
 -17   3  14       26.15      -90.81     90.81 o
 -15   3  14     6044.04     6047.08    405.95 o
 -13   3  14     9071.45     9185.13    451.29 o
 -11   3  14      403.14      257.90     90.51 o
  -9   3  14    16362.75    16324.91    621.19 o
  -7   3  14     4719.57     4749.55    310.71 o
  -5   3  14     3614.08     4047.07    182.12 o
  -3   3  14     8860.02     8155.43    346.83 o
  -1   3  14     2961.69     2982.25    200.10 o
   1   3  14     6651.78     7807.86    438.22 o
   3   3  14     9581.57     9233.99    388.41 o
 -26   4  14     5606.68     6140.12    257.66 o
 -24   4  14     6834.79     6787.64    270.65 o
 -22   4  14      696.06      601.47    112.30 o
 -20   4  14     8601.94     8621.26    380.07 o
 -18   4  14     2284.85     2417.66    249.35 o
 -16   4  14      203.98       95.90    124.74 o
 -12   4  14     2080.27     1929.27    190.60 o
 -10   4  14     5136.11     5651.52    572.61 o
  -8   4  14    13414.84    13934.84    429.48 o
  -6   4  14      614.77      689.92    131.41 o
  -4   4  14     7606.50     8102.81    347.90 o
  -2   4  14     5654.05     5482.40    269.88 o
   0   4  14      189.62      240.33    190.37 o
   2   4  14      526.55      815.14    217.43 o
 -25   5  14    11231.44    10717.76    446.02 o
 -23   5  14      451.79      540.51    171.63 o
 -21   5  14     4257.50     4035.62    248.84 o
 -19   5  14     6640.40     6094.64    602.11 o
 -17   5  14      266.58      469.10    213.50 o
 -15   5  14     6374.49     5990.96   1115.27 o
 -13   5  14    12543.38    12229.07    500.91 o
 -11   5  14      101.60      356.22    136.68 o
  -9   5  14    13318.86    13209.18    517.67 o
  -7   5  14     8310.99     8822.25    536.64 o
  -5   5  14     3402.28     3381.09    324.99 o
  -3   5  14     9822.82    10748.85    612.05 o
  -1   5  14     3281.20     4234.17    357.38 o
 -22   6  14     1330.12     1454.29    176.19 o
 -20   6  14     6150.98     6323.71   1046.11 o
 -18   6  14     1976.02     2265.47    300.71 o
 -16   6  14     1398.30     1398.28    255.14 o
 -14   6  14     9291.26    10523.09    630.33 o
 -12   6  14      831.74      977.79    168.69 o
 -10   6  14    14988.95    17030.99    648.29 o
  -8   6  14     4527.54     5227.89    402.48 o
  -6   6  14      737.31      681.21    210.26 o
  -4   6  14     5372.93     6474.20    453.83 o
 -15   7  14     3013.70     3285.56    352.06 o
 -13   7  14     4295.95     4378.28    401.33 o
 -11   7  14       97.87       -6.01    230.39 o
  -9   7  14    11389.18    10949.39    646.75 o
 -27   1  15       17.14      115.18     92.66 o
 -25   1  15      141.22       17.04     90.62 o
 -23   1  15      159.72       74.17     88.51 o
 -21   1  15     1129.79     1122.07    112.64 o
 -19   1  15      621.66      657.58    144.42 o
 -17   1  15       92.59      -95.89    267.98 o
 -15   1  15        1.01     -121.07    121.07 o
 -13   1  15       94.69      -86.39    126.18 o
 -11   1  15      119.48      -25.02    125.92 o
  -9   1  15      640.60      459.84    132.42 o
  -7   1  15       62.02      156.29    123.87 o
  -5   1  15      302.23      207.23    125.47 o
  -3   1  15      802.13      865.43    145.89 o
  -1   1  15       96.41     -157.47    358.65 o
   1   1  15      463.51      331.64    137.58 o
 -26   2  15       54.39      113.67    107.89 o
 -24   2  15       28.97      -73.58    101.09 o
 -22   2  15       52.82       10.98     88.06 o
 -20   2  15       47.35       60.89    100.65 o
 -18   2  15       18.50     -120.96    120.96 o
 -16   2  15      111.93      142.28    140.54 o
 -14   2  15      177.38        3.17    124.33 o
 -12   2  15       42.96      124.32    125.95 o
 -10   2  15      606.35      619.53    143.06 o
  -8   2  15      169.99      184.33    195.08 o
  -6   2  15      801.75     1136.28    153.07 o
  -4   2  15      269.96       91.26    123.23 o
  -2   2  15      159.34      216.02    129.50 o
   0   2  15      512.00      573.83    144.63 o
 -25   3  15       80.19      105.03    105.21 o
 -23   3  15       75.17      200.01    110.09 o
 -21   3  15       54.57      101.68    263.58 o
 -19   3  15       53.48      126.76    187.36 o
 -17   3  15       27.00       10.10    125.23 o
 -15   3  15       20.38      -79.84    100.69 o
 -13   3  15      591.53      444.40    146.92 o
 -11   3  15       30.37      -95.08     95.08 o
  -9   3  15     1605.30     1288.13    173.01 o
  -7   3  15        1.77       45.66    124.69 o
  -5   3  15      156.27      112.78    124.70 o
  -3   3  15      228.30      272.15    133.13 o
  -1   3  15      256.85      320.61    133.55 o
 -24   4  15      360.24      302.87    131.09 o
 -22   4  15     1003.16      921.03    157.87 o
 -20   4  15       23.69      -18.09    132.60 o
 -18   4  15      215.46      190.37    220.44 o
 -16   4  15        5.55       30.53    199.39 o
 -14   4  15       60.39      273.88    141.73 o
 -12   4  15      109.84       82.15    132.33 o
 -10   4  15     1807.85     1798.47    202.05 o
  -8   4  15      160.19      266.47    203.79 o
  -6   4  15     1571.29     1211.61    251.90 o
  -4   4  15      251.01      102.24    183.20 o
  -2   4  15        3.34       57.60    188.98 o
 -21   5  15        9.51       86.53    146.19 o
 -19   5  15       91.10       61.53    217.43 o
 -17   5  15       47.13      173.95    206.33 o
 -15   5  15       64.47      -37.01    207.49 o
 -13   5  15      113.67      222.70    144.91 o
 -11   5  15       31.32      183.72    187.25 o
  -9   5  15      125.00      358.30    216.97 o
  -7   5  15       21.56      168.40    217.66 o
  -5   5  15      329.57      584.29    235.01 o
 -18   6  15       23.09      147.35    217.43 o
 -16   6  15       35.43     -207.26    207.26 o
 -14   6  15      102.85     -102.01    217.43 o
 -12   6  15        1.73      156.60    238.71 o
 -10   6  15       85.06     -128.15    229.92 o
 -26   0  16      168.33      271.98    168.86 o
 -24   0  16     8707.67     8384.11    384.04 o
 -22   0  16     4202.30     3936.94    487.37 o
 -20   0  16     1775.68     1829.22    274.80 o
 -18   0  16     5135.57     4719.23    381.90 o
 -16   0  16     2693.79     2345.27    299.78 o
 -14   0  16      105.62       11.57    196.38 o
 -12   0  16    11095.99    11984.52    686.07 o
 -10   0  16     1002.83      785.77    230.62 o
  -8   0  16    10225.80    12060.16    681.68 o
  -6   0  16     7116.10     7887.28    502.18 o
  -4   0  16     1337.89     1401.52    249.35 o
  -2   0  16     8060.44     9057.72    556.54 o
 -25   1  16     1455.42     1659.71    137.29 o
 -23   1  16     9049.48     9778.15    301.88 o
 -21   1  16      947.54      989.40    155.84 o
 -19   1  16     4640.50     4610.19    274.45 o
 -17   1  16     6332.43     5733.90    306.30 o
 -15   1  16      422.70      338.99    152.60 o
 -13   1  16     5406.14     5274.34    316.78 o
 -11   1  16    10718.75    11197.52    463.12 o
  -9   1  16      125.30      350.32    146.81 o
  -7   1  16    12324.59    12740.99    503.85 o
  -5   1  16     7165.26     7065.96    332.85 o
  -3   1  16     2574.95     2372.92    209.15 o
 -26   2  16       23.04      110.90    110.27 o
 -24   2  16     6418.84     6721.11    279.01 o
 -22   2  16     6096.86     5793.81    772.00 o
 -20   2  16      538.26      415.25    151.87 o
 -18   2  16    11190.51    10514.56    850.42 o
 -16   2  16      942.15      906.70    252.36 o
 -14   2  16     1132.80     1272.78    166.47 o
 -12   2  16     7896.85     7632.19    445.72 o
 -10   2  16     1510.01     1243.49    199.23 o
  -8   2  16     6844.76     7000.47    337.75 o
  -6   2  16     9071.41     9557.23    409.86 o
  -4   2  16      198.35      224.69    143.29 o
 -23   3  16    10375.93    10092.37    465.98 o
 -21   3  16      631.60      492.00    231.54 o
 -19   3  16     5527.31     5882.73    439.96 o
 -17   3  16     8761.09     8212.05    545.43 o
 -15   3  16      349.64      320.60    218.59 o
 -13   3  16     6002.09     5859.27    493.04 o
 -11   3  16     6117.19     6624.59    328.33 o
  -9   3  16       21.81      -10.93    144.55 o
  -7   3  16     9665.17    10722.88    449.68 o
  -5   3  16     3865.76     4348.56    319.33 o
 -22   4  16     2455.32     2445.43    401.44 o
 -20   4  16     3936.34     3763.45    362.93 o
 -18   4  16     3926.93     4362.78    404.10 o
 -16   4  16     4536.98     4991.72    437.41 o
 -14   4  16     1715.40     1696.44    283.59 o
 -12   4  16     8940.45     7875.27    811.10 o
 -10   4  16     1245.16     1375.38    266.24 o
  -8   4  16     5547.85     5580.87    436.72 o
  -6   4  16     3863.86     3622.12    351.13 o
 -17   5  16     8874.11     8250.91    557.00 o
 -15   5  16      723.84      599.10    271.79 o
 -13   5  16     5650.56     5456.65    469.10 o
 -11   5  16     4315.73     4065.54    392.77 o
 -23   1  17      401.74      576.86    163.63 o
 -21   1  17      204.57      367.11    164.45 o
 -19   1  17       16.78      194.72    152.03 o
 -17   1  17       24.46     -151.44    153.52 o
 -15   1  17       93.15      -11.37    156.27 o
 -13   1  17       19.98     -137.37    150.15 o
 -11   1  17       13.45     -166.23    196.73 o
  -9   1  17       40.97      169.89    158.81 o
  -7   1  17       80.05       50.69    149.25 o
 -22   2  17      313.96      648.14    235.94 o
 -20   2  17      774.30      631.48    236.86 o
 -18   2  17       25.35      -54.10    158.35 o
 -16   2  17      289.41      135.30    282.78 o
 -14   2  17      170.44      220.07    223.91 o
 -12   2  17      386.73      528.01    128.88 o
 -10   2  17     2262.58     2126.41    212.88 o
  -8   2  17      690.13      757.03    167.75 o
 -19   3  17       11.84       16.42    222.75 o
 -17   3  17       56.54     -153.13    228.77 o
 -15   3  17      381.48       41.87    227.61 o
 -13   3  17     3826.67     3243.69    362.47 o
 -11   3  17     3127.86     2619.61    336.79 o
 -16   0  18     3917.15     5008.60    460.31 o
 
